# Supplementary material for: A sex-specific evolutionary interaction between ADCY9 and CETP
Source: eLife. 2021 Oct 5;10:e69198. doi: 10.7554/eLife.69198 (PMC8594919; doi:10.7554/eLife.69198)
Supplement: Figure 4—source data 1. — This zip archive contains all files of r2 values obtained from the geno-r2 command of the vcftools software for all SNPs (MAF >5%) of the PEL population (files beginning by F4a [male] and F4b [female]) and the LIMAA cohort (files beginning by F4c [male] and F4d [female]) between ADCY9 and CETP genes stratified by sex. Scripts to create those figures can be found here: Gamache, 2021. [file elife-69198-fig4-data1.zip]

Archive with 12 entries (11 files):
- Figure 4/
- __MACOSX/._Figure 4
- Figure 4/F4c.LRLD.ADCY9_CETP.LIMAA.005.Male.txt
- __MACOSX/Figure 4/._F4c.LRLD.ADCY9_CETP.LIMAA.005.Male.txt
- Figure 4/.DS_Store
- __MACOSX/Figure 4/._.DS_Store
- Figure 4/F4d.LRLD.ADCY9_CETP.LIMAA.005.Female.txt
- __MACOSX/Figure 4/._F4d.LRLD.ADCY9_CETP.LIMAA.005.Female.txt
- Figure 4/F4a.LRLD.ADCY9_CETP.PEL.005.Male.txt
- __MACOSX/Figure 4/._F4a.LRLD.ADCY9_CETP.PEL.005.Male.txt
- Figure 4/F4b.LRLD.ADCY9_CETP.PEL.005.Female.txt
- __MACOSX/Figure 4/._F4b.LRLD.ADCY9_CETP.PEL.005.Female.txt
