# Supplementary material for: A sex-specific evolutionary interaction between ADCY9 and CETP
Source: eLife. 2021 Oct 5;10:e69198. doi: 10.7554/eLife.69198 (PMC8594919; doi:10.7554/eLife.69198)
Supplement: Figure 4—source data 1. — This zip archive contains all files of r2 values obtained from the geno-r2 command of the vcftools software for all SNPs (MAF >5%) of the PEL population (files beginning by F4a [male] and F4b [female]) and the LIMAA cohort (files beginning by F4c [male] and F4d [female]) between ADCY9 and CETP genes stratified by sex. Scripts to create those figures can be found here: Gamache, 2021. [file elife-69198-fig4-data1.zip › Figure 4/F4c.LRLD.ADCY9_CETP.LIMAA.005.Male.txt]

CHR	POS1	POS2	N_INDV	R^2
16	4012480	56990716	1941	0.000417051
16	4012480	56990803	1941	0.000825762
16	4012480	56991363	1941	0.000418863
16	4012480	56991513	1941	0.000148035
16	4012480	56991624	1941	0.000831176
16	4012480	56991741	1941	0.00103908
16	4012480	56993025	1941	0.000793199
16	4012480	56993161	1941	0.000494512
16	4012480	56993211	1941	0.00103908
16	4012480	56993324	1941	0.000219698
16	4012480	56993909	1941	1.74319e-05
16	4012480	56993935	1941	0.00127615
16	4012480	56994192	1941	0.00146789
16	4012480	56994212	1941	0.000737851
16	4012480	56994528	1941	0.000378289
16	4012480	56994819	1941	4.83475e-06
16	4012480	56994894	1941	0.00279597
16	4012480	56994990	1941	1.0104e-06
16	4012480	56995038	1941	0.000516433
16	4012480	56995236	1941	8.82982e-05
16	4012480	56996104	1941	0.000463551
16	4012480	56996158	1941	4.0663e-05
16	4012480	56996211	1941	0.000546175
16	4012480	56996288	1941	0.000545861
16	4012480	56997233	1941	0.000889232
16	4012480	56997369	1941	0.00125968
16	4012480	56997551	1941	0.00257986
16	4012480	56997656	1941	0.000801486
16	4012480	56998572	1941	0.000666984
16	4012480	56998761	1941	2.02827e-05
16	4012480	56998918	1941	0.000888407
16	4012480	56999258	1941	0.000607564
16	4012480	56999328	1941	0.000886899
16	4012480	56999949	1941	0.00182353
16	4012480	57000145	1941	9.53438e-06
16	4012480	57000284	1941	0.00581619
16	4012480	57000885	1941	0.00215641
16	4012480	57000938	1941	0.00391924
16	4012480	57001216	1941	0.000780218
16	4012480	57001387	1941	1.98136e-05
16	4012480	57001438	1941	0.000837976
16	4012480	57001516	1941	0.00064148
16	4012480	57001794	1941	0.000596392
16	4012480	57001985	1941	0.00106153
16	4012480	57002404	1941	0.00132525
16	4012480	57002663	1941	3.83057e-06
16	4012480	57002732	1941	0.0021935
16	4012480	57003025	1941	5.12768e-05
16	4012480	57004889	1941	0.00067575
16	4012480	57005301	1941	0.000728868
16	4012480	57005479	1941	0.000784638
16	4012480	57005620	1941	0.000145951
16	4012480	57006378	1941	0.00252846
16	4012480	57006590	1941	0.00103674
16	4012480	57006829	1941	0.000769421
16	4012480	57007446	1941	0.000413311
16	4012480	57007451	1941	0.00027616
16	4012480	57007512	1941	3.88613e-07
16	4012480	57007610	1941	0.00277688
16	4012480	57007734	1941	0.00232574
16	4012480	57008048	1941	0.00210111
16	4012480	57008227	1941	0.000567399
16	4012480	57008287	1941	0.000712996
16	4012480	57008498	1941	1.28567e-05
16	4012480	57008508	1941	0.00100899
16	4012480	57009195	1941	1.02856e-06
16	4012480	57009376	1941	0.00034369
16	4012480	57009388	1941	0.00270418
16	4012480	57009544	1941	1.32351e-05
16	4012480	57009769	1941	2.50556e-06
16	4012480	57009932	1941	0.000265404
16	4012480	57009941	1941	0.000372576
16	4012480	57009985	1941	0.0003907
16	4012480	57009987	1941	2.49202e-05
16	4012480	57010486	1941	0.00297718
16	4012480	57010828	1941	0.000350496
16	4012480	57010948	1941	0.000593388
16	4012480	57011185	1941	0.00140944
16	4012480	57011452	1941	0.00259553
16	4012480	57011826	1941	4.03981e-05
16	4012480	57011936	1941	7.87635e-06
16	4012480	57012379	1941	0.000214978
16	4012480	57012699	1941	0.00212512
16	4012480	57013016	1941	5.92283e-05
16	4012480	57014319	1941	0.000839077
16	4012480	57014610	1941	0.000887283
16	4012480	57014875	1941	0.00237562
16	4012480	57015091	1941	0.00313646
16	4012480	57015545	1941	0.000390642
16	4012480	57016092	1941	0.000326374
16	4012480	57016302	1941	4.03011e-05
16	4012480	57016445	1941	4.03011e-05
16	4012480	57016519	1941	4.03011e-05
16	4012480	57016648	1941	4.03011e-05
16	4012480	57017319	1941	0.00325281
16	4012480	57017474	1941	8.98257e-05
16	4012480	57017762	1941	0.000349284
16	4012480	57018102	1941	3.98524e-05
16	4012480	57018636	1941	0.000579548
16	4012480	57018856	1941	0.000165314
16	4012480	57019532	1941	0.000993858
16	4012480	57020205	1941	0.000611288
16	4013144	56990716	1941	0.000167481
16	4013144	56990803	1941	0.00156928
16	4013144	56991363	1941	0.000141369
16	4013144	56991513	1941	0.000131283
16	4013144	56991624	1941	7.84772e-06
16	4013144	56991741	1941	1.5757e-06
16	4013144	56993025	1941	0.000387814
16	4013144	56993161	1941	0.000377224
16	4013144	56993211	1941	1.5757e-06
16	4013144	56993324	1941	0.000214802
16	4013144	56993909	1941	0.000288721
16	4013144	56993935	1941	0.000753038
16	4013144	56994192	1941	0.000691239
16	4013144	56994212	1941	0.000480594
16	4013144	56994528	1941	0.000411545
16	4013144	56994819	1941	0.000853792
16	4013144	56994894	1941	0.000246356
16	4013144	56994990	1941	0.000835594
16	4013144	56995038	1941	0.00101041
16	4013144	56995236	1941	0.00269226
16	4013144	56996104	1941	0.00358161
16	4013144	56996158	1941	0.00238015
16	4013144	56996211	1941	0.000146366
16	4013144	56996288	1941	0.000152312
16	4013144	56997233	1941	0.00138694
16	4013144	56997369	1941	0.00107985
16	4013144	56997551	1941	0.000792924
16	4013144	56997656	1941	0.00534112
16	4013144	56998572	1941	3.80488e-05
16	4013144	56998761	1941	1.53417e-05
16	4013144	56998918	1941	9.07432e-06
16	4013144	56999258	1941	0.000419923
16	4013144	56999328	1941	1.05366e-05
16	4013144	56999949	1941	0.000972282
16	4013144	57000145	1941	4.44244e-05
16	4013144	57000284	1941	0.000437106
16	4013144	57000885	1941	0.00119488
16	4013144	57000938	1941	0.00164464
16	4013144	57001216	1941	5.34871e-06
16	4013144	57001387	1941	8.87232e-05
16	4013144	57001438	1941	4.31867e-06
16	4013144	57001516	1941	0.00465972
16	4013144	57001794	1941	0.00206651
16	4013144	57001985	1941	3.89244e-05
16	4013144	57002404	1941	8.29984e-05
16	4013144	57002663	1941	7.76508e-05
16	4013144	57002732	1941	0.000876564
16	4013144	57003025	1941	7.63371e-05
16	4013144	57004889	1941	4.79531e-07
16	4013144	57005301	1941	4.82645e-08
16	4013144	57005479	1941	2.24165e-06
16	4013144	57005620	1941	0.000229097
16	4013144	57006378	1941	0.00178778
16	4013144	57006590	1941	0.00181277
16	4013144	57006829	1941	0.000209645
16	4013144	57007446	1941	0.000631993
16	4013144	57007451	1941	0.000271735
16	4013144	57007512	1941	3.00663e-05
16	4013144	57007610	1941	0.00197882
16	4013144	57007734	1941	0.00166186
16	4013144	57008048	1941	0.00143216
16	4013144	57008227	1941	9.21981e-07
16	4013144	57008287	1941	1.5925e-05
16	4013144	57008498	1941	1.82335e-06
16	4013144	57008508	1941	8.17131e-05
16	4013144	57009195	1941	1.74839e-05
16	4013144	57009376	1941	0.000730637
16	4013144	57009388	1941	8.59318e-05
16	4013144	57009544	1941	3.77547e-05
16	4013144	57009769	1941	0.000684356
16	4013144	57009932	1941	0.000605442
16	4013144	57009941	1941	0.000532456
16	4013144	57009985	1941	0.0010996
16	4013144	57009987	1941	4.66191e-05
16	4013144	57010486	1941	0.00266936
16	4013144	57010828	1941	0.0011346
16	4013144	57010948	1941	1.53782e-06
16	4013144	57011185	1941	0.000114759
16	4013144	57011452	1941	4.92817e-05
16	4013144	57011826	1941	4.77335e-07
16	4013144	57011936	1941	3.59919e-05
16	4013144	57012379	1941	0.000859589
16	4013144	57012699	1941	4.09797e-06
16	4013144	57013016	1941	1.80891e-06
16	4013144	57014319	1941	4.98915e-05
16	4013144	57014610	1941	4.04433e-05
16	4013144	57014875	1941	1.87025e-05
16	4013144	57015091	1941	0.0026796
16	4013144	57015545	1941	0.000699621
16	4013144	57016092	1941	0.000691976
16	4013144	57016302	1941	7.21307e-06
16	4013144	57016445	1941	7.21307e-06
16	4013144	57016519	1941	7.21307e-06
16	4013144	57016648	1941	7.21307e-06
16	4013144	57017319	1941	0.00271183
16	4013144	57017474	1941	0.00083207
16	4013144	57017762	1941	1.1159e-06
16	4013144	57018102	1941	0.000947714
16	4013144	57018636	1941	0.000886776
16	4013144	57018856	1941	0.00110421
16	4013144	57019532	1941	0.000858336
16	4013144	57020205	1941	1.66201e-05
16	4013467	56990716	1941	0.00112386
16	4013467	56990803	1941	0.00115671
16	4013467	56991363	1941	0.00120097
16	4013467	56991513	1941	7.09703e-05
16	4013467	56991624	1941	0.00109841
16	4013467	56991741	1941	0.000952563
16	4013467	56993025	1941	0.000572616
16	4013467	56993161	1941	0.0011336
16	4013467	56993211	1941	0.000952563
16	4013467	56993324	1941	0.000737735
16	4013467	56993909	1941	5.04808e-06
16	4013467	56993935	1941	0.0015316
16	4013467	56994192	1941	0.00170887
16	4013467	56994212	1941	0.000635533
16	4013467	56994528	1941	0.000892103
16	4013467	56994819	1941	1.02346e-05
16	4013467	56994894	1941	0.00341294
16	4013467	56994990	1941	2.59051e-06
16	4013467	56995038	1941	0.00107006
16	4013467	56995236	1941	0.000675432
16	4013467	56996104	1941	1.25863e-06
16	4013467	56996158	1941	0.000725455
16	4013467	56996211	1941	0.00114906
16	4013467	56996288	1941	0.00111644
16	4013467	56997233	1941	3.31338e-05
16	4013467	56997369	1941	0.00199714
16	4013467	56997551	1941	0.00439189
16	4013467	56997656	1941	2.95675e-07
16	4013467	56998572	1941	0.00016489
16	4013467	56998761	1941	4.10593e-05
16	4013467	56998918	1941	0.00122108
16	4013467	56999258	1941	0.00034246
16	4013467	56999328	1941	0.00127511
16	4013467	56999949	1941	0.0031441
16	4013467	57000145	1941	7.82781e-05
16	4013467	57000284	1941	0.00497134
16	4013467	57000885	1941	0.000225309
16	4013467	57000938	1941	0.00116332
16	4013467	57001216	1941	0.00124009
16	4013467	57001387	1941	9.07482e-05
16	4013467	57001438	1941	0.00127563
16	4013467	57001516	1941	1.86883e-06
16	4013467	57001794	1941	5.97035e-07
16	4013467	57001985	1941	0.00173862
16	4013467	57002404	1941	0.00187307
16	4013467	57002663	1941	2.54708e-05
16	4013467	57002732	1941	0.000301639
16	4013467	57003025	1941	5.36674e-05
16	4013467	57004889	1941	0.00150686
16	4013467	57005301	1941	0.00143551
16	4013467	57005479	1941	0.0014883
16	4013467	57005620	1941	0.000133773
16	4013467	57006378	1941	0.000299339
16	4013467	57006590	1941	1.28921e-06
16	4013467	57006829	1941	0.000400429
16	4013467	57007446	1941	0.000117562
16	4013467	57007451	1941	0.000138306
16	4013467	57007512	1941	5.70267e-05
16	4013467	57007610	1941	0.00238242
16	4013467	57007734	1941	0.001832
16	4013467	57008048	1941	0.00165654
16	4013467	57008227	1941	0.000805242
16	4013467	57008287	1941	0.000980619
16	4013467	57008498	1941	9.00883e-05
16	4013467	57008508	1941	0.000612247
16	4013467	57009195	1941	1.51009e-05
16	4013467	57009376	1941	0.00048552
16	4013467	57009388	1941	0.00182441
16	4013467	57009544	1941	0.000146902
16	4013467	57009769	1941	0.00131204
16	4013467	57009932	1941	0.000266718
16	4013467	57009941	1941	0.000260394
16	4013467	57009985	1941	3.14728e-05
16	4013467	57009987	1941	0.000158339
16	4013467	57010486	1941	0.00166411
16	4013467	57010828	1941	4.45838e-05
16	4013467	57010948	1941	0.000200751
16	4013467	57011185	1941	0.000527555
16	4013467	57011452	1941	0.00166729
16	4013467	57011826	1941	0.000157712
16	4013467	57011936	1941	5.36975e-05
16	4013467	57012379	1941	0.000150706
16	4013467	57012699	1941	0.00136693
16	4013467	57013016	1941	0.000168303
16	4013467	57014319	1941	0.00124157
16	4013467	57014610	1941	0.000758007
16	4013467	57014875	1941	0.00152742
16	4013467	57015091	1941	0.00149927
16	4013467	57015545	1941	0.000233569
16	4013467	57016092	1941	0.000432369
16	4013467	57016302	1941	0.00022287
16	4013467	57016445	1941	0.00022287
16	4013467	57016519	1941	0.00022287
16	4013467	57016648	1941	0.00022287
16	4013467	57017319	1941	0.00176765
16	4013467	57017474	1941	8.91328e-05
16	4013467	57017762	1941	0.000514376
16	4013467	57018102	1941	0.000113245
16	4013467	57018636	1941	0.000139355
16	4013467	57018856	1941	0.000878442
16	4013467	57019532	1941	0.00016237
16	4013467	57020205	1941	0.000216961
16	4014141	56990716	1941	0.000167481
16	4014141	56990803	1941	0.00156928
16	4014141	56991363	1941	0.000141369
16	4014141	56991513	1941	0.000131283
16	4014141	56991624	1941	7.84772e-06
16	4014141	56991741	1941	1.5757e-06
16	4014141	56993025	1941	0.000387814
16	4014141	56993161	1941	0.000377224
16	4014141	56993211	1941	1.5757e-06
16	4014141	56993324	1941	0.000214802
16	4014141	56993909	1941	0.000288721
16	4014141	56993935	1941	0.000753038
16	4014141	56994192	1941	0.000691239
16	4014141	56994212	1941	0.000480594
16	4014141	56994528	1941	0.000411545
16	4014141	56994819	1941	0.000853792
16	4014141	56994894	1941	0.000246356
16	4014141	56994990	1941	0.000835594
16	4014141	56995038	1941	0.00101041
16	4014141	56995236	1941	0.00269226
16	4014141	56996104	1941	0.00358161
16	4014141	56996158	1941	0.00238015
16	4014141	56996211	1941	0.000146366
16	4014141	56996288	1941	0.000152312
16	4014141	56997233	1941	0.00138694
16	4014141	56997369	1941	0.00107985
16	4014141	56997551	1941	0.000792924
16	4014141	56997656	1941	0.00534112
16	4014141	56998572	1941	3.80488e-05
16	4014141	56998761	1941	1.53417e-05
16	4014141	56998918	1941	9.07432e-06
16	4014141	56999258	1941	0.000419923
16	4014141	56999328	1941	1.05366e-05
16	4014141	56999949	1941	0.000972282
16	4014141	57000145	1941	4.44244e-05
16	4014141	57000284	1941	0.000437106
16	4014141	57000885	1941	0.00119488
16	4014141	57000938	1941	0.00164464
16	4014141	57001216	1941	5.34871e-06
16	4014141	57001387	1941	8.87232e-05
16	4014141	57001438	1941	4.31867e-06
16	4014141	57001516	1941	0.00465972
16	4014141	57001794	1941	0.00206651
16	4014141	57001985	1941	3.89244e-05
16	4014141	57002404	1941	8.29984e-05
16	4014141	57002663	1941	7.76508e-05
16	4014141	57002732	1941	0.000876564
16	4014141	57003025	1941	7.63371e-05
16	4014141	57004889	1941	4.79531e-07
16	4014141	57005301	1941	4.82645e-08
16	4014141	57005479	1941	2.24165e-06
16	4014141	57005620	1941	0.000229097
16	4014141	57006378	1941	0.00178778
16	4014141	57006590	1941	0.00181277
16	4014141	57006829	1941	0.000209645
16	4014141	57007446	1941	0.000631993
16	4014141	57007451	1941	0.000271735
16	4014141	57007512	1941	3.00663e-05
16	4014141	57007610	1941	0.00197882
16	4014141	57007734	1941	0.00166186
16	4014141	57008048	1941	0.00143216
16	4014141	57008227	1941	9.21981e-07
16	4014141	57008287	1941	1.5925e-05
16	4014141	57008498	1941	1.82335e-06
16	4014141	57008508	1941	8.17131e-05
16	4014141	57009195	1941	1.74839e-05
16	4014141	57009376	1941	0.000730637
16	4014141	57009388	1941	8.59318e-05
16	4014141	57009544	1941	3.77547e-05
16	4014141	57009769	1941	0.000684356
16	4014141	57009932	1941	0.000605442
16	4014141	57009941	1941	0.000532456
16	4014141	57009985	1941	0.0010996
16	4014141	57009987	1941	4.66191e-05
16	4014141	57010486	1941	0.00266936
16	4014141	57010828	1941	0.0011346
16	4014141	57010948	1941	1.53782e-06
16	4014141	57011185	1941	0.000114759
16	4014141	57011452	1941	4.92817e-05
16	4014141	57011826	1941	4.77335e-07
16	4014141	57011936	1941	3.59919e-05
16	4014141	57012379	1941	0.000859589
16	4014141	57012699	1941	4.09797e-06
16	4014141	57013016	1941	1.80891e-06
16	4014141	57014319	1941	4.98915e-05
16	4014141	57014610	1941	4.04433e-05
16	4014141	57014875	1941	1.87025e-05
16	4014141	57015091	1941	0.0026796
16	4014141	57015545	1941	0.000699621
16	4014141	57016092	1941	0.000691976
16	4014141	57016302	1941	7.21307e-06
16	4014141	57016445	1941	7.21307e-06
16	4014141	57016519	1941	7.21307e-06
16	4014141	57016648	1941	7.21307e-06
16	4014141	57017319	1941	0.00271183
16	4014141	57017474	1941	0.00083207
16	4014141	57017762	1941	1.1159e-06
16	4014141	57018102	1941	0.000947714
16	4014141	57018636	1941	0.000886776
16	4014141	57018856	1941	0.00110421
16	4014141	57019532	1941	0.000858336
16	4014141	57020205	1941	1.66201e-05
16	4014206	56990716	1941	0.000167481
16	4014206	56990803	1941	0.00156928
16	4014206	56991363	1941	0.000141369
16	4014206	56991513	1941	0.000131283
16	4014206	56991624	1941	7.84772e-06
16	4014206	56991741	1941	1.5757e-06
16	4014206	56993025	1941	0.000387814
16	4014206	56993161	1941	0.000377224
16	4014206	56993211	1941	1.5757e-06
16	4014206	56993324	1941	0.000214802
16	4014206	56993909	1941	0.000288721
16	4014206	56993935	1941	0.000753038
16	4014206	56994192	1941	0.000691239
16	4014206	56994212	1941	0.000480594
16	4014206	56994528	1941	0.000411545
16	4014206	56994819	1941	0.000853792
16	4014206	56994894	1941	0.000246356
16	4014206	56994990	1941	0.000835594
16	4014206	56995038	1941	0.00101041
16	4014206	56995236	1941	0.00269226
16	4014206	56996104	1941	0.00358161
16	4014206	56996158	1941	0.00238015
16	4014206	56996211	1941	0.000146366
16	4014206	56996288	1941	0.000152312
16	4014206	56997233	1941	0.00138694
16	4014206	56997369	1941	0.00107985
16	4014206	56997551	1941	0.000792924
16	4014206	56997656	1941	0.00534112
16	4014206	56998572	1941	3.80488e-05
16	4014206	56998761	1941	1.53417e-05
16	4014206	56998918	1941	9.07432e-06
16	4014206	56999258	1941	0.000419923
16	4014206	56999328	1941	1.05366e-05
16	4014206	56999949	1941	0.000972282
16	4014206	57000145	1941	4.44244e-05
16	4014206	57000284	1941	0.000437106
16	4014206	57000885	1941	0.00119488
16	4014206	57000938	1941	0.00164464
16	4014206	57001216	1941	5.34871e-06
16	4014206	57001387	1941	8.87232e-05
16	4014206	57001438	1941	4.31867e-06
16	4014206	57001516	1941	0.00465972
16	4014206	57001794	1941	0.00206651
16	4014206	57001985	1941	3.89244e-05
16	4014206	57002404	1941	8.29984e-05
16	4014206	57002663	1941	7.76508e-05
16	4014206	57002732	1941	0.000876564
16	4014206	57003025	1941	7.63371e-05
16	4014206	57004889	1941	4.79531e-07
16	4014206	57005301	1941	4.82645e-08
16	4014206	57005479	1941	2.24165e-06
16	4014206	57005620	1941	0.000229097
16	4014206	57006378	1941	0.00178778
16	4014206	57006590	1941	0.00181277
16	4014206	57006829	1941	0.000209645
16	4014206	57007446	1941	0.000631993
16	4014206	57007451	1941	0.000271735
16	4014206	57007512	1941	3.00663e-05
16	4014206	57007610	1941	0.00197882
16	4014206	57007734	1941	0.00166186
16	4014206	57008048	1941	0.00143216
16	4014206	57008227	1941	9.21981e-07
16	4014206	57008287	1941	1.5925e-05
16	4014206	57008498	1941	1.82335e-06
16	4014206	57008508	1941	8.17131e-05
16	4014206	57009195	1941	1.74839e-05
16	4014206	57009376	1941	0.000730637
16	4014206	57009388	1941	8.59318e-05
16	4014206	57009544	1941	3.77547e-05
16	4014206	57009769	1941	0.000684356
16	4014206	57009932	1941	0.000605442
16	4014206	57009941	1941	0.000532456
16	4014206	57009985	1941	0.0010996
16	4014206	57009987	1941	4.66191e-05
16	4014206	57010486	1941	0.00266936
16	4014206	57010828	1941	0.0011346
16	4014206	57010948	1941	1.53782e-06
16	4014206	57011185	1941	0.000114759
16	4014206	57011452	1941	4.92817e-05
16	4014206	57011826	1941	4.77335e-07
16	4014206	57011936	1941	3.59919e-05
16	4014206	57012379	1941	0.000859589
16	4014206	57012699	1941	4.09797e-06
16	4014206	57013016	1941	1.80891e-06
16	4014206	57014319	1941	4.98915e-05
16	4014206	57014610	1941	4.04433e-05
16	4014206	57014875	1941	1.87025e-05
16	4014206	57015091	1941	0.0026796
16	4014206	57015545	1941	0.000699621
16	4014206	57016092	1941	0.000691976
16	4014206	57016302	1941	7.21307e-06
16	4014206	57016445	1941	7.21307e-06
16	4014206	57016519	1941	7.21307e-06
16	4014206	57016648	1941	7.21307e-06
16	4014206	57017319	1941	0.00271183
16	4014206	57017474	1941	0.00083207
16	4014206	57017762	1941	1.1159e-06
16	4014206	57018102	1941	0.000947714
16	4014206	57018636	1941	0.000886776
16	4014206	57018856	1941	0.00110421
16	4014206	57019532	1941	0.000858336
16	4014206	57020205	1941	1.66201e-05
16	4014245	56990716	1941	5.07307e-05
16	4014245	56990803	1941	6.76281e-05
16	4014245	56991363	1941	2.79051e-05
16	4014245	56991513	1941	5.13496e-06
16	4014245	56991624	1941	2.52201e-05
16	4014245	56991741	1941	6.35949e-06
16	4014245	56993025	1941	6.74198e-06
16	4014245	56993161	1941	0.000155839
16	4014245	56993211	1941	6.35949e-06
16	4014245	56993324	1941	2.97049e-06
16	4014245	56993909	1941	4.69847e-05
16	4014245	56993935	1941	0.000179872
16	4014245	56994192	1941	7.64768e-05
16	4014245	56994212	1941	6.74198e-06
16	4014245	56994528	1941	6.51263e-05
16	4014245	56994819	1941	4.31453e-06
16	4014245	56994894	1941	0.000126404
16	4014245	56994990	1941	3.16566e-05
16	4014245	56995038	1941	9.14037e-05
16	4014245	56995236	1941	3.54367e-05
16	4014245	56996104	1941	0.000176362
16	4014245	56996158	1941	8.70382e-05
16	4014245	56996211	1941	0.000319783
16	4014245	56996288	1941	0.000372431
16	4014245	56997233	1941	0.000194185
16	4014245	56997369	1941	3.0695e-05
16	4014245	56997551	1941	1.32795e-05
16	4014245	56997656	1941	6.07002e-06
16	4014245	56998572	1941	2.25202e-06
16	4014245	56998761	1941	0.000136683
16	4014245	56998918	1941	8.83283e-05
16	4014245	56999258	1941	3.59842e-05
16	4014245	56999328	1941	8.24232e-05
16	4014245	56999949	1941	1.4436e-05
16	4014245	57000145	1941	9.45416e-05
16	4014245	57000284	1941	4.54997e-05
16	4014245	57000885	1941	0.000140909
16	4014245	57000938	1941	8.06251e-05
16	4014245	57001216	1941	0.00010752
16	4014245	57001387	1941	6.05339e-05
16	4014245	57001438	1941	0.000114278
16	4014245	57001516	1941	1.02882e-05
16	4014245	57001794	1941	0.000227988
16	4014245	57001985	1941	4.13655e-09
16	4014245	57002404	1941	5.24196e-06
16	4014245	57002663	1941	9.99613e-05
16	4014245	57002732	1941	4.16853e-05
16	4014245	57003025	1941	1.51409e-05
16	4014245	57004889	1941	2.75681e-06
16	4014245	57005301	1941	1.98393e-05
16	4014245	57005479	1941	2.40717e-05
16	4014245	57005620	1941	5.53649e-05
16	4014245	57006378	1941	3.91107e-08
16	4014245	57006590	1941	7.77156e-05
16	4014245	57006829	1941	0.000188151
16	4014245	57007446	1941	9.7852e-06
16	4014245	57007451	1941	2.86852e-05
16	4014245	57007512	1941	9.64091e-06
16	4014245	57007610	1941	5.61244e-06
16	4014245	57007734	1941	1.82374e-05
16	4014245	57008048	1941	3.443e-06
16	4014245	57008227	1941	5.64815e-05
16	4014245	57008287	1941	4.01766e-05
16	4014245	57008498	1941	4.05645e-06
16	4014245	57008508	1941	1.30446e-05
16	4014245	57009195	1941	1.61374e-05
16	4014245	57009376	1941	1.64243e-05
16	4014245	57009388	1941	0.000266207
16	4014245	57009544	1941	1.40838e-05
16	4014245	57009769	1941	0.000886102
16	4014245	57009932	1941	8.46531e-06
16	4014245	57009941	1941	4.56981e-06
16	4014245	57009985	1941	0.000116899
16	4014245	57009987	1941	2.76468e-05
16	4014245	57010486	1941	6.92965e-05
16	4014245	57010828	1941	0.000132418
16	4014245	57010948	1941	0.000954408
16	4014245	57011185	1941	6.04998e-05
16	4014245	57011452	1941	0.000161986
16	4014245	57011826	1941	8.3164e-06
16	4014245	57011936	1941	1.91064e-05
16	4014245	57012379	1941	3.27815e-05
16	4014245	57012699	1941	0.000241555
16	4014245	57013016	1941	1.91116e-05
16	4014245	57014319	1941	0.000200646
16	4014245	57014610	1941	0.000138086
16	4014245	57014875	1941	0.000155447
16	4014245	57015091	1941	0.000106276
16	4014245	57015545	1941	0.000304659
16	4014245	57016092	1941	0.000120615
16	4014245	57016302	1941	1.40755e-05
16	4014245	57016445	1941	1.40755e-05
16	4014245	57016519	1941	1.40755e-05
16	4014245	57016648	1941	1.40755e-05
16	4014245	57017319	1941	5.79296e-05
16	4014245	57017474	1941	0.000193012
16	4014245	57017762	1941	0.00046423
16	4014245	57018102	1941	0.000272198
16	4014245	57018636	1941	0.000505913
16	4014245	57018856	1941	0.00209062
16	4014245	57019532	1941	0.000119448
16	4014245	57020205	1941	0.000520145
16	4014269	56990716	1941	0.000167481
16	4014269	56990803	1941	0.00156928
16	4014269	56991363	1941	0.000141369
16	4014269	56991513	1941	0.000131283
16	4014269	56991624	1941	7.84772e-06
16	4014269	56991741	1941	1.5757e-06
16	4014269	56993025	1941	0.000387814
16	4014269	56993161	1941	0.000377224
16	4014269	56993211	1941	1.5757e-06
16	4014269	56993324	1941	0.000214802
16	4014269	56993909	1941	0.000288721
16	4014269	56993935	1941	0.000753038
16	4014269	56994192	1941	0.000691239
16	4014269	56994212	1941	0.000480594
16	4014269	56994528	1941	0.000411545
16	4014269	56994819	1941	0.000853792
16	4014269	56994894	1941	0.000246356
16	4014269	56994990	1941	0.000835594
16	4014269	56995038	1941	0.00101041
16	4014269	56995236	1941	0.00269226
16	4014269	56996104	1941	0.00358161
16	4014269	56996158	1941	0.00238015
16	4014269	56996211	1941	0.000146366
16	4014269	56996288	1941	0.000152312
16	4014269	56997233	1941	0.00138694
16	4014269	56997369	1941	0.00107985
16	4014269	56997551	1941	0.000792924
16	4014269	56997656	1941	0.00534112
16	4014269	56998572	1941	3.80488e-05
16	4014269	56998761	1941	1.53417e-05
16	4014269	56998918	1941	9.07432e-06
16	4014269	56999258	1941	0.000419923
16	4014269	56999328	1941	1.05366e-05
16	4014269	56999949	1941	0.000972282
16	4014269	57000145	1941	4.44244e-05
16	4014269	57000284	1941	0.000437106
16	4014269	57000885	1941	0.00119488
16	4014269	57000938	1941	0.00164464
16	4014269	57001216	1941	5.34871e-06
16	4014269	57001387	1941	8.87232e-05
16	4014269	57001438	1941	4.31867e-06
16	4014269	57001516	1941	0.00465972
16	4014269	57001794	1941	0.00206651
16	4014269	57001985	1941	3.89244e-05
16	4014269	57002404	1941	8.29984e-05
16	4014269	57002663	1941	7.76508e-05
16	4014269	57002732	1941	0.000876564
16	4014269	57003025	1941	7.63371e-05
16	4014269	57004889	1941	4.79531e-07
16	4014269	57005301	1941	4.82645e-08
16	4014269	57005479	1941	2.24165e-06
16	4014269	57005620	1941	0.000229097
16	4014269	57006378	1941	0.00178778
16	4014269	57006590	1941	0.00181277
16	4014269	57006829	1941	0.000209645
16	4014269	57007446	1941	0.000631993
16	4014269	57007451	1941	0.000271735
16	4014269	57007512	1941	3.00663e-05
16	4014269	57007610	1941	0.00197882
16	4014269	57007734	1941	0.00166186
16	4014269	57008048	1941	0.00143216
16	4014269	57008227	1941	9.21981e-07
16	4014269	57008287	1941	1.5925e-05
16	4014269	57008498	1941	1.82335e-06
16	4014269	57008508	1941	8.17131e-05
16	4014269	57009195	1941	1.74839e-05
16	4014269	57009376	1941	0.000730637
16	4014269	57009388	1941	8.59318e-05
16	4014269	57009544	1941	3.77547e-05
16	4014269	57009769	1941	0.000684356
16	4014269	57009932	1941	0.000605442
16	4014269	57009941	1941	0.000532456
16	4014269	57009985	1941	0.0010996
16	4014269	57009987	1941	4.66191e-05
16	4014269	57010486	1941	0.00266936
16	4014269	57010828	1941	0.0011346
16	4014269	57010948	1941	1.53782e-06
16	4014269	57011185	1941	0.000114759
16	4014269	57011452	1941	4.92817e-05
16	4014269	57011826	1941	4.77335e-07
16	4014269	57011936	1941	3.59919e-05
16	4014269	57012379	1941	0.000859589
16	4014269	57012699	1941	4.09797e-06
16	4014269	57013016	1941	1.80891e-06
16	4014269	57014319	1941	4.98915e-05
16	4014269	57014610	1941	4.04433e-05
16	4014269	57014875	1941	1.87025e-05
16	4014269	57015091	1941	0.0026796
16	4014269	57015545	1941	0.000699621
16	4014269	57016092	1941	0.000691976
16	4014269	57016302	1941	7.21307e-06
16	4014269	57016445	1941	7.21307e-06
16	4014269	57016519	1941	7.21307e-06
16	4014269	57016648	1941	7.21307e-06
16	4014269	57017319	1941	0.00271183
16	4014269	57017474	1941	0.00083207
16	4014269	57017762	1941	1.1159e-06
16	4014269	57018102	1941	0.000947714
16	4014269	57018636	1941	0.000886776
16	4014269	57018856	1941	0.00110421
16	4014269	57019532	1941	0.000858336
16	4014269	57020205	1941	1.66201e-05
16	4014282	56990716	1941	0.00115585
16	4014282	56990803	1941	0.00122137
16	4014282	56991363	1941	0.00123369
16	4014282	56991513	1941	9.02984e-05
16	4014282	56991624	1941	0.00110322
16	4014282	56991741	1941	0.000957144
16	4014282	56993025	1941	0.000596324
16	4014282	56993161	1941	0.00116661
16	4014282	56993211	1941	0.000957144
16	4014282	56993324	1941	0.000761132
16	4014282	56993909	1941	2.8266e-06
16	4014282	56993935	1941	0.00160813
16	4014282	56994192	1941	0.00179048
16	4014282	56994212	1941	0.000660623
16	4014282	56994528	1941	0.000919939
16	4014282	56994819	1941	6.92606e-06
16	4014282	56994894	1941	0.00347724
16	4014282	56994990	1941	1.04457e-06
16	4014282	56995038	1941	0.00113246
16	4014282	56995236	1941	0.000698241
16	4014282	56996104	1941	1.7511e-07
16	4014282	56996158	1941	0.000749658
16	4014282	56996211	1941	0.00120912
16	4014282	56996288	1941	0.0011757
16	4014282	56997233	1941	3.1036e-05
16	4014282	56997369	1941	0.00208457
16	4014282	56997551	1941	0.00453884
16	4014282	56997656	1941	3.39022e-08
16	4014282	56998572	1941	0.000162348
16	4014282	56998761	1941	2.81593e-05
16	4014282	56998918	1941	0.00134146
16	4014282	56999258	1941	0.000322074
16	4014282	56999328	1941	0.00139823
16	4014282	56999949	1941	0.0032651
16	4014282	57000145	1941	6.00907e-05
16	4014282	57000284	1941	0.00517459
16	4014282	57000885	1941	0.000235676
16	4014282	57000938	1941	0.00120338
16	4014282	57001216	1941	0.00136138
16	4014282	57001387	1941	7.10718e-05
16	4014282	57001438	1941	0.00139864
16	4014282	57001516	1941	4.29522e-06
16	4014282	57001794	1941	1.80171e-08
16	4014282	57001985	1941	0.00184441
16	4014282	57002404	1941	0.0019829
16	4014282	57002663	1941	3.35593e-05
16	4014282	57002732	1941	0.000312046
16	4014282	57003025	1941	3.87529e-05
16	4014282	57004889	1941	0.00164213
16	4014282	57005301	1941	0.00156785
16	4014282	57005479	1941	0.00162389
16	4014282	57005620	1941	0.00010956
16	4014282	57006378	1941	0.000312204
16	4014282	57006590	1941	2.07133e-06
16	4014282	57006829	1941	0.0003783
16	4014282	57007446	1941	0.00010595
16	4014282	57007451	1941	0.000125107
16	4014282	57007512	1941	4.18625e-05
16	4014282	57007610	1941	0.00237391
16	4014282	57007734	1941	0.00182282
16	4014282	57008048	1941	0.00164762
16	4014282	57008227	1941	0.000817707
16	4014282	57008287	1941	0.000995313
16	4014282	57008498	1941	7.09431e-05
16	4014282	57008508	1941	0.00066664
16	4014282	57009195	1941	7.83368e-06
16	4014282	57009376	1941	0.000542551
16	4014282	57009388	1941	0.00193457
16	4014282	57009544	1941	0.000122269
16	4014282	57009769	1941	0.00137036
16	4014282	57009932	1941	0.000338805
16	4014282	57009941	1941	0.000331835
16	4014282	57009985	1941	2.80464e-05
16	4014282	57009987	1941	0.000132707
16	4014282	57010486	1941	0.00172923
16	4014282	57010828	1941	4.04756e-05
16	4014282	57010948	1941	0.0001541
16	4014282	57011185	1941	0.000615979
16	4014282	57011452	1941	0.00177249
16	4014282	57011826	1941	0.000132183
16	4014282	57011936	1941	3.88554e-05
16	4014282	57012379	1941	0.000142646
16	4014282	57012699	1941	0.00146047
16	4014282	57013016	1941	0.000141979
16	4014282	57014319	1941	0.00125747
16	4014282	57014610	1941	0.000818069
16	4014282	57014875	1941	0.00162693
16	4014282	57015091	1941	0.00155927
16	4014282	57015545	1941	0.000224907
16	4014282	57016092	1941	0.000485399
16	4014282	57016302	1941	0.000192516
16	4014282	57016445	1941	0.000192516
16	4014282	57016519	1941	0.000192516
16	4014282	57016648	1941	0.000192516
16	4014282	57017319	1941	0.00183653
16	4014282	57017474	1941	0.00013172
16	4014282	57017762	1941	0.000499497
16	4014282	57018102	1941	0.000161063
16	4014282	57018636	1941	0.000132428
16	4014282	57018856	1941	0.000824255
16	4014282	57019532	1941	0.000165058
16	4014282	57020205	1941	0.000242326
16	4014770	56990716	1941	0.000177471
16	4014770	56990803	1941	0.00151548
16	4014770	56991363	1941	0.000150359
16	4014770	56991513	1941	0.000153854
16	4014770	56991624	1941	2.27339e-06
16	4014770	56991741	1941	6.56288e-06
16	4014770	56993025	1941	0.000374159
16	4014770	56993161	1941	0.000393057
16	4014770	56993211	1941	6.56288e-06
16	4014770	56993324	1941	0.000225298
16	4014770	56993909	1941	0.000312221
16	4014770	56993935	1941	0.00071384
16	4014770	56994192	1941	0.000653352
16	4014770	56994212	1941	0.000465559
16	4014770	56994528	1941	0.000427534
16	4014770	56994819	1941	0.000917311
16	4014770	56994894	1941	0.000299123
16	4014770	56994990	1941	0.000897934
16	4014770	56995038	1941	0.000966144
16	4014770	56995236	1941	0.00254917
16	4014770	56996104	1941	0.00316085
16	4014770	56996158	1941	0.00224436
16	4014770	56996211	1941	0.000157249
16	4014770	56996288	1941	0.000163396
16	4014770	56997233	1941	0.00130759
16	4014770	56997369	1941	0.00103396
16	4014770	56997551	1941	0.000748883
16	4014770	56997656	1941	0.00484308
16	4014770	56998572	1941	2.5465e-05
16	4014770	56998761	1941	2.39477e-05
16	4014770	56998918	1941	7.37465e-06
16	4014770	56999258	1941	0.0003567
16	4014770	56999328	1941	8.69484e-06
16	4014770	56999949	1941	0.000924379
16	4014770	57000145	1941	5.84671e-05
16	4014770	57000284	1941	0.000374175
16	4014770	57000885	1941	0.00112536
16	4014770	57000938	1941	0.0015715
16	4014770	57001216	1941	4.07013e-06
16	4014770	57001387	1941	0.000108304
16	4014770	57001438	1941	3.18072e-06
16	4014770	57001516	1941	0.00418189
16	4014770	57001794	1941	0.00200144
16	4014770	57001985	1941	5.28317e-05
16	4014770	57002404	1941	0.000102891
16	4014770	57002663	1941	8.65534e-05
16	4014770	57002732	1941	0.000814421
16	4014770	57003025	1941	9.45551e-05
16	4014770	57004889	1941	1.00349e-06
16	4014770	57005301	1941	2.81716e-07
16	4014770	57005479	1941	3.29826e-06
16	4014770	57005620	1941	0.000260512
16	4014770	57006378	1941	0.00170437
16	4014770	57006590	1941	0.00172662
16	4014770	57006829	1941	0.000165319
16	4014770	57007446	1941	0.000555326
16	4014770	57007451	1941	0.000221065
16	4014770	57007512	1941	4.15734e-05
16	4014770	57007610	1941	0.00185696
16	4014770	57007734	1941	0.00154887
16	4014770	57008048	1941	0.00132712
16	4014770	57008227	1941	6.7113e-07
16	4014770	57008287	1941	1.72136e-05
16	4014770	57008498	1941	5.2863e-06
16	4014770	57008508	1941	9.90295e-05
16	4014770	57009195	1941	2.64418e-05
16	4014770	57009376	1941	0.000620646
16	4014770	57009388	1941	0.000106537
16	4014770	57009544	1941	5.04328e-05
16	4014770	57009769	1941	0.000578876
16	4014770	57009932	1941	0.000472566
16	4014770	57009941	1941	0.000408054
16	4014770	57009985	1941	0.00100694
16	4014770	57009987	1941	6.06453e-05
16	4014770	57010486	1941	0.00258769
16	4014770	57010828	1941	0.00104032
16	4014770	57010948	1941	9.56295e-08
16	4014770	57011185	1941	0.00015141
16	4014770	57011452	1941	6.51064e-05
16	4014770	57011826	1941	2.68052e-06
16	4014770	57011936	1941	4.866e-05
16	4014770	57012379	1941	0.000776229
16	4014770	57012699	1941	9.29624e-06
16	4014770	57013016	1941	5.24442e-06
16	4014770	57014319	1941	5.20306e-05
16	4014770	57014610	1941	5.26586e-05
16	4014770	57014875	1941	2.87068e-05
16	4014770	57015091	1941	0.00259639
16	4014770	57015545	1941	0.000625527
16	4014770	57016092	1941	0.000585153
16	4014770	57016302	1941	3.05619e-06
16	4014770	57016445	1941	3.05619e-06
16	4014770	57016519	1941	3.05619e-06
16	4014770	57016648	1941	3.05619e-06
16	4014770	57017319	1941	0.00262803
16	4014770	57017474	1941	0.00067644
16	4014770	57017762	1941	3.59894e-06
16	4014770	57018102	1941	0.000780724
16	4014770	57018636	1941	0.000803536
16	4014770	57018856	1941	0.000963965
16	4014770	57019532	1941	0.000741462
16	4014770	57020205	1941	4.98268e-05
16	4014964	56990716	1941	1.19542e-05
16	4014964	56990803	1941	9.00755e-05
16	4014964	56991363	1941	2.78626e-06
16	4014964	56991513	1941	2.30877e-05
16	4014964	56991624	1941	3.60349e-05
16	4014964	56991741	1941	1.2627e-05
16	4014964	56993025	1941	1.53524e-05
16	4014964	56993161	1941	7.59483e-05
16	4014964	56993211	1941	1.2627e-05
16	4014964	56993324	1941	2.65312e-05
16	4014964	56993909	1941	4.66314e-05
16	4014964	56993935	1941	0.000217984
16	4014964	56994192	1941	0.000103862
16	4014964	56994212	1941	1.53524e-05
16	4014964	56994528	1941	1.95241e-05
16	4014964	56994819	1941	2.66607e-05
16	4014964	56994894	1941	4.08147e-05
16	4014964	56994990	1941	7.44466e-05
16	4014964	56995038	1941	0.00011672
16	4014964	56995236	1941	1.03839e-05
16	4014964	56996104	1941	9.60258e-05
16	4014964	56996158	1941	4.26141e-05
16	4014964	56996211	1941	0.000273299
16	4014964	56996288	1941	0.000321433
16	4014964	56997233	1941	0.000188117
16	4014964	56997369	1941	4.68653e-05
16	4014964	56997551	1941	2.50394e-06
16	4014964	56997656	1941	4.56802e-07
16	4014964	56998572	1941	1.40964e-05
16	4014964	56998761	1941	0.000207438
16	4014964	56998918	1941	5.92632e-05
16	4014964	56999258	1941	1.6289e-05
16	4014964	56999328	1941	5.44058e-05
16	4014964	56999949	1941	3.29318e-06
16	4014964	57000145	1941	0.000155104
16	4014964	57000284	1941	4.79509e-05
16	4014964	57000885	1941	0.000148419
16	4014964	57000938	1941	5.76681e-05
16	4014964	57001216	1941	7.52612e-05
16	4014964	57001387	1941	0.000111005
16	4014964	57001438	1941	8.09798e-05
16	4014964	57001516	1941	2.90869e-08
16	4014964	57001794	1941	5.00864e-05
16	4014964	57001985	1941	1.18173e-06
16	4014964	57002404	1941	1.08289e-05
16	4014964	57002663	1941	8.17006e-05
16	4014964	57002732	1941	4.34529e-05
16	4014964	57003025	1941	4.47623e-05
16	4014964	57004889	1941	7.64572e-13
16	4014964	57005301	1941	7.58252e-06
16	4014964	57005479	1941	1.00663e-05
16	4014964	57005620	1941	1.98932e-05
16	4014964	57006378	1941	9.95724e-08
16	4014964	57006590	1941	8.27653e-05
16	4014964	57006829	1941	0.000136084
16	4014964	57007446	1941	1.7019e-06
16	4014964	57007451	1941	1.14615e-05
16	4014964	57007512	1941	3.35644e-05
16	4014964	57007610	1941	4.78474e-06
16	4014964	57007734	1941	1.68743e-05
16	4014964	57008048	1941	2.91392e-06
16	4014964	57008227	1941	9.78466e-05
16	4014964	57008287	1941	7.69152e-05
16	4014964	57008498	1941	2.2107e-05
16	4014964	57008508	1941	6.99594e-05
16	4014964	57009195	1941	4.54959e-05
16	4014964	57009376	1941	8.12402e-07
16	4014964	57009388	1941	0.000227184
16	4014964	57009544	1941	4.14571e-05
16	4014964	57009769	1941	0.000864804
16	4014964	57009932	1941	6.50387e-05
16	4014964	57009941	1941	5.3589e-05
16	4014964	57009985	1941	0.000172938
16	4014964	57009987	1941	6.28284e-05
16	4014964	57010486	1941	3.71275e-05
16	4014964	57010828	1941	0.000191926
16	4014964	57010948	1941	0.000592579
16	4014964	57011185	1941	2.23532e-05
16	4014964	57011452	1941	0.000132886
16	4014964	57011826	1941	3.1002e-05
16	4014964	57011936	1941	2.20161e-06
16	4014964	57012379	1941	6.80995e-05
16	4014964	57012699	1941	0.00020766
16	4014964	57013016	1941	4.93891e-05
16	4014964	57014319	1941	0.000270841
16	4014964	57014610	1941	0.000268283
16	4014964	57014875	1941	0.000128735
16	4014964	57015091	1941	6.63833e-05
16	4014964	57015545	1941	0.000387926
16	4014964	57016092	1941	0.000192973
16	4014964	57016302	1941	1.024e-06
16	4014964	57016445	1941	1.024e-06
16	4014964	57016519	1941	1.024e-06
16	4014964	57016648	1941	1.024e-06
16	4014964	57017319	1941	2.83526e-05
16	4014964	57017474	1941	0.000354485
16	4014964	57017762	1941	0.000667648
16	4014964	57018102	1941	0.000460589
16	4014964	57018636	1941	0.000610351
16	4014964	57018856	1941	0.00206727
16	4014964	57019532	1941	7.71448e-05
16	4014964	57020205	1941	0.000497626
16	4014982	56990716	1941	0.000177471
16	4014982	56990803	1941	0.00151548
16	4014982	56991363	1941	0.000150359
16	4014982	56991513	1941	0.000153854
16	4014982	56991624	1941	2.27339e-06
16	4014982	56991741	1941	6.56288e-06
16	4014982	56993025	1941	0.000374159
16	4014982	56993161	1941	0.000393057
16	4014982	56993211	1941	6.56288e-06
16	4014982	56993324	1941	0.000225298
16	4014982	56993909	1941	0.000312221
16	4014982	56993935	1941	0.00071384
16	4014982	56994192	1941	0.000653352
16	4014982	56994212	1941	0.000465559
16	4014982	56994528	1941	0.000427534
16	4014982	56994819	1941	0.000917311
16	4014982	56994894	1941	0.000299123
16	4014982	56994990	1941	0.000897934
16	4014982	56995038	1941	0.000966144
16	4014982	56995236	1941	0.00254917
16	4014982	56996104	1941	0.00316085
16	4014982	56996158	1941	0.00224436
16	4014982	56996211	1941	0.000157249
16	4014982	56996288	1941	0.000163396
16	4014982	56997233	1941	0.00130759
16	4014982	56997369	1941	0.00103396
16	4014982	56997551	1941	0.000748883
16	4014982	56997656	1941	0.00484308
16	4014982	56998572	1941	2.5465e-05
16	4014982	56998761	1941	2.39477e-05
16	4014982	56998918	1941	7.37465e-06
16	4014982	56999258	1941	0.0003567
16	4014982	56999328	1941	8.69484e-06
16	4014982	56999949	1941	0.000924379
16	4014982	57000145	1941	5.84671e-05
16	4014982	57000284	1941	0.000374175
16	4014982	57000885	1941	0.00112536
16	4014982	57000938	1941	0.0015715
16	4014982	57001216	1941	4.07013e-06
16	4014982	57001387	1941	0.000108304
16	4014982	57001438	1941	3.18072e-06
16	4014982	57001516	1941	0.00418189
16	4014982	57001794	1941	0.00200144
16	4014982	57001985	1941	5.28317e-05
16	4014982	57002404	1941	0.000102891
16	4014982	57002663	1941	8.65534e-05
16	4014982	57002732	1941	0.000814421
16	4014982	57003025	1941	9.45551e-05
16	4014982	57004889	1941	1.00349e-06
16	4014982	57005301	1941	2.81716e-07
16	4014982	57005479	1941	3.29826e-06
16	4014982	57005620	1941	0.000260512
16	4014982	57006378	1941	0.00170437
16	4014982	57006590	1941	0.00172662
16	4014982	57006829	1941	0.000165319
16	4014982	57007446	1941	0.000555326
16	4014982	57007451	1941	0.000221065
16	4014982	57007512	1941	4.15734e-05
16	4014982	57007610	1941	0.00185696
16	4014982	57007734	1941	0.00154887
16	4014982	57008048	1941	0.00132712
16	4014982	57008227	1941	6.7113e-07
16	4014982	57008287	1941	1.72136e-05
16	4014982	57008498	1941	5.2863e-06
16	4014982	57008508	1941	9.90295e-05
16	4014982	57009195	1941	2.64418e-05
16	4014982	57009376	1941	0.000620646
16	4014982	57009388	1941	0.000106537
16	4014982	57009544	1941	5.04328e-05
16	4014982	57009769	1941	0.000578876
16	4014982	57009932	1941	0.000472566
16	4014982	57009941	1941	0.000408054
16	4014982	57009985	1941	0.00100694
16	4014982	57009987	1941	6.06453e-05
16	4014982	57010486	1941	0.00258769
16	4014982	57010828	1941	0.00104032
16	4014982	57010948	1941	9.56295e-08
16	4014982	57011185	1941	0.00015141
16	4014982	57011452	1941	6.51064e-05
16	4014982	57011826	1941	2.68052e-06
16	4014982	57011936	1941	4.866e-05
16	4014982	57012379	1941	0.000776229
16	4014982	57012699	1941	9.29624e-06
16	4014982	57013016	1941	5.24442e-06
16	4014982	57014319	1941	5.20306e-05
16	4014982	57014610	1941	5.26586e-05
16	4014982	57014875	1941	2.87068e-05
16	4014982	57015091	1941	0.00259639
16	4014982	57015545	1941	0.000625527
16	4014982	57016092	1941	0.000585153
16	4014982	57016302	1941	3.05619e-06
16	4014982	57016445	1941	3.05619e-06
16	4014982	57016519	1941	3.05619e-06
16	4014982	57016648	1941	3.05619e-06
16	4014982	57017319	1941	0.00262803
16	4014982	57017474	1941	0.00067644
16	4014982	57017762	1941	3.59894e-06
16	4014982	57018102	1941	0.000780724
16	4014982	57018636	1941	0.000803536
16	4014982	57018856	1941	0.000963965
16	4014982	57019532	1941	0.000741462
16	4014982	57020205	1941	4.98268e-05
16	4015046	56990716	1941	0.000643437
16	4015046	56990803	1941	0.00087892
16	4015046	56991363	1941	0.000646277
16	4015046	56991513	1941	0.00031385
16	4015046	56991624	1941	0.000802397
16	4015046	56991741	1941	0.00100655
16	4015046	56993025	1941	0.000530364
16	4015046	56993161	1941	0.000792017
16	4015046	56993211	1941	0.00100655
16	4015046	56993324	1941	0.000393654
16	4015046	56993909	1941	1.01346e-05
16	4015046	56993935	1941	0.00133616
16	4015046	56994192	1941	0.00152928
16	4015046	56994212	1941	0.000485135
16	4015046	56994528	1941	0.000644871
16	4015046	56994819	1941	7.28364e-05
16	4015046	56994894	1941	0.00333604
16	4015046	56994990	1941	5.48293e-05
16	4015046	56995038	1941	0.000558995
16	4015046	56995236	1941	9.92522e-05
16	4015046	56996104	1941	0.000556192
16	4015046	56996158	1941	4.8375e-05
16	4015046	56996211	1941	0.000564536
16	4015046	56996288	1941	0.000564046
16	4015046	56997233	1941	0.00097142
16	4015046	56997369	1941	0.00132748
16	4015046	56997551	1941	0.00262567
16	4015046	56997656	1941	0.000914655
16	4015046	56998572	1941	0.000660369
16	4015046	56998761	1941	0.000125934
16	4015046	56998918	1941	0.00136095
16	4015046	56999258	1941	0.000352458
16	4015046	56999328	1941	0.00135862
16	4015046	56999949	1941	0.00186498
16	4015046	57000145	1941	9.56532e-05
16	4015046	57000284	1941	0.00606754
16	4015046	57000885	1941	0.00214854
16	4015046	57000938	1941	0.00401256
16	4015046	57001216	1941	0.00122756
16	4015046	57001387	1941	0.00012412
16	4015046	57001438	1941	0.00130045
16	4015046	57001516	1941	0.000750008
16	4015046	57001794	1941	0.00058426
16	4015046	57001985	1941	0.00120355
16	4015046	57002404	1941	0.00148416
16	4015046	57002663	1941	5.58134e-05
16	4015046	57002732	1941	0.00219808
16	4015046	57003025	1941	0.000191312
16	4015046	57004889	1941	0.00109601
16	4015046	57005301	1941	0.00116376
16	4015046	57005479	1941	0.00123451
16	4015046	57005620	1941	0.000343859
16	4015046	57006378	1941	0.00264064
16	4015046	57006590	1941	0.00111064
16	4015046	57006829	1941	0.000524112
16	4015046	57007446	1941	0.000236916
16	4015046	57007451	1941	0.000114911
16	4015046	57007512	1941	5.54946e-05
16	4015046	57007610	1941	0.00278618
16	4015046	57007734	1941	0.0023348
16	4015046	57008048	1941	0.00210857
16	4015046	57008227	1941	0.000504682
16	4015046	57008287	1941	0.000641639
16	4015046	57008498	1941	9.73842e-06
16	4015046	57008508	1941	0.00125118
16	4015046	57009195	1941	3.12114e-05
16	4015046	57009376	1941	0.000352127
16	4015046	57009388	1941	0.00293154
16	4015046	57009544	1941	8.98965e-06
16	4015046	57009769	1941	5.03945e-05
16	4015046	57009932	1941	0.000460275
16	4015046	57009941	1941	0.000598604
16	4015046	57009985	1941	0.000452297
16	4015046	57009987	1941	2.8255e-06
16	4015046	57010486	1941	0.00300777
16	4015046	57010828	1941	0.000409143
16	4015046	57010948	1941	0.000650476
16	4015046	57011185	1941	0.00197409
16	4015046	57011452	1941	0.00281983
16	4015046	57011826	1941	8.94085e-08
16	4015046	57011936	1941	8.65035e-05
16	4015046	57012379	1941	0.000263403
16	4015046	57012699	1941	0.00233299
16	4015046	57013016	1941	1.06221e-06
16	4015046	57014319	1941	0.000764211
16	4015046	57014610	1941	0.00118819
16	4015046	57014875	1941	0.00259535
16	4015046	57015091	1941	0.00317391
16	4015046	57015545	1941	0.000451278
16	4015046	57016092	1941	0.000337666
16	4015046	57016302	1941	2.70807e-06
16	4015046	57016445	1941	2.70807e-06
16	4015046	57016519	1941	2.70807e-06
16	4015046	57016648	1941	2.70807e-06
16	4015046	57017319	1941	0.00312766
16	4015046	57017474	1941	0.000246882
16	4015046	57017762	1941	0.000549548
16	4015046	57018102	1941	0.000156468
16	4015046	57018636	1941	0.000654178
16	4015046	57018856	1941	5.49558e-05
16	4015046	57019532	1941	0.000650377
16	4015046	57020205	1941	0.000422473
16	4015313	56990716	1941	0.000174837
16	4015313	56990803	1941	0.000868909
16	4015313	56991363	1941	0.000124132
16	4015313	56991513	1941	1.9704e-05
16	4015313	56991624	1941	4.42766e-05
16	4015313	56991741	1941	4.7049e-06
16	4015313	56993025	1941	0.000120504
16	4015313	56993161	1941	0.000586413
16	4015313	56993211	1941	4.7049e-06
16	4015313	56993324	1941	5.54038e-05
16	4015313	56993909	1941	0.000205045
16	4015313	56993935	1941	0.000696228
16	4015313	56994192	1941	0.000485981
16	4015313	56994212	1941	0.00015285
16	4015313	56994528	1941	0.000398459
16	4015313	56994819	1941	0.000270507
16	4015313	56994894	1941	0.000360233
16	4015313	56994990	1941	0.000182553
16	4015313	56995038	1941	0.000656029
16	4015313	56995236	1941	0.000891614
16	4015313	56996104	1941	0.000834699
16	4015313	56996158	1941	0.000639252
16	4015313	56996211	1941	4.34954e-05
16	4015313	56996288	1941	5.73508e-05
16	4015313	56997233	1941	0.000258544
16	4015313	56997369	1941	0.000533614
16	4015313	56997551	1941	0.000205668
16	4015313	56997656	1941	0.00231518
16	4015313	56998572	1941	2.31045e-05
16	4015313	56998761	1941	6.90055e-05
16	4015313	56998918	1941	4.88192e-05
16	4015313	56999258	1941	8.53062e-05
16	4015313	56999328	1941	4.32105e-05
16	4015313	56999949	1941	0.000192423
16	4015313	57000145	1941	2.52591e-05
16	4015313	57000284	1941	0.000462299
16	4015313	57000885	1941	0.000185196
16	4015313	57000938	1941	0.00107017
16	4015313	57001216	1941	6.78684e-05
16	4015313	57001387	1941	3.11142e-06
16	4015313	57001438	1941	7.48835e-05
16	4015313	57001516	1941	0.00178274
16	4015313	57001794	1941	0.0014447
16	4015313	57001985	1941	4.78399e-05
16	4015313	57002404	1941	4.76722e-05
16	4015313	57002663	1941	4.59443e-09
16	4015313	57002732	1941	0.00023315
16	4015313	57003025	1941	8.41774e-07
16	4015313	57004889	1941	9.22505e-06
16	4015313	57005301	1941	2.47315e-05
16	4015313	57005479	1941	3.71097e-05
16	4015313	57005620	1941	0.000190501
16	4015313	57006378	1941	0.000880623
16	4015313	57006590	1941	0.000447868
16	4015313	57006829	1941	5.12632e-07
16	4015313	57007446	1941	0.000164994
16	4015313	57007451	1941	3.46573e-05
16	4015313	57007512	1941	4.8681e-08
16	4015313	57007610	1941	0.000912801
16	4015313	57007734	1941	0.000870129
16	4015313	57008048	1941	0.000661751
16	4015313	57008227	1941	8.72533e-05
16	4015313	57008287	1941	1.62136e-05
16	4015313	57008498	1941	3.76656e-06
16	4015313	57008508	1941	3.69841e-08
16	4015313	57009195	1941	1.23367e-09
16	4015313	57009376	1941	0.000170569
16	4015313	57009388	1941	0.000478418
16	4015313	57009544	1941	1.68666e-07
16	4015313	57009769	1941	0.00187389
16	4015313	57009932	1941	0.000324416
16	4015313	57009941	1941	0.000271308
16	4015313	57009985	1941	0.000973548
16	4015313	57009987	1941	1.37833e-06
16	4015313	57010486	1941	0.00156985
16	4015313	57010828	1941	0.0010311
16	4015313	57010948	1941	0.000679508
16	4015313	57011185	1941	0.000208716
16	4015313	57011452	1941	0.000310646
16	4015313	57011826	1941	9.45473e-06
16	4015313	57011936	1941	5.8595e-05
16	4015313	57012379	1941	0.000700585
16	4015313	57012699	1941	0.000287766
16	4015313	57013016	1941	1.47277e-05
16	4015313	57014319	1941	6.86471e-05
16	4015313	57014610	1941	6.2993e-05
16	4015313	57014875	1941	0.000252631
16	4015313	57015091	1941	0.00171595
16	4015313	57015545	1941	0.00114276
16	4015313	57016092	1941	0.000668435
16	4015313	57016302	1941	2.53235e-08
16	4015313	57016445	1941	2.53235e-08
16	4015313	57016519	1941	2.53235e-08
16	4015313	57016648	1941	2.53235e-08
16	4015313	57017319	1941	0.00139671
16	4015313	57017474	1941	0.000941291
16	4015313	57017762	1941	0.000406479
16	4015313	57018102	1941	0.00116084
16	4015313	57018636	1941	0.00159695
16	4015313	57018856	1941	0.0037246
16	4015313	57019532	1941	0.000845611
16	4015313	57020205	1941	0.0005858
16	4015316	56990716	1941	0.000174837
16	4015316	56990803	1941	0.000868909
16	4015316	56991363	1941	0.000124132
16	4015316	56991513	1941	1.9704e-05
16	4015316	56991624	1941	4.42766e-05
16	4015316	56991741	1941	4.7049e-06
16	4015316	56993025	1941	0.000120504
16	4015316	56993161	1941	0.000586413
16	4015316	56993211	1941	4.7049e-06
16	4015316	56993324	1941	5.54038e-05
16	4015316	56993909	1941	0.000205045
16	4015316	56993935	1941	0.000696228
16	4015316	56994192	1941	0.000485981
16	4015316	56994212	1941	0.00015285
16	4015316	56994528	1941	0.000398459
16	4015316	56994819	1941	0.000270507
16	4015316	56994894	1941	0.000360233
16	4015316	56994990	1941	0.000182553
16	4015316	56995038	1941	0.000656029
16	4015316	56995236	1941	0.000891614
16	4015316	56996104	1941	0.000834699
16	4015316	56996158	1941	0.000639252
16	4015316	56996211	1941	4.34954e-05
16	4015316	56996288	1941	5.73508e-05
16	4015316	56997233	1941	0.000258544
16	4015316	56997369	1941	0.000533614
16	4015316	56997551	1941	0.000205668
16	4015316	56997656	1941	0.00231518
16	4015316	56998572	1941	2.31045e-05
16	4015316	56998761	1941	6.90055e-05
16	4015316	56998918	1941	4.88192e-05
16	4015316	56999258	1941	8.53062e-05
16	4015316	56999328	1941	4.32105e-05
16	4015316	56999949	1941	0.000192423
16	4015316	57000145	1941	2.52591e-05
16	4015316	57000284	1941	0.000462299
16	4015316	57000885	1941	0.000185196
16	4015316	57000938	1941	0.00107017
16	4015316	57001216	1941	6.78684e-05
16	4015316	57001387	1941	3.11142e-06
16	4015316	57001438	1941	7.48835e-05
16	4015316	57001516	1941	0.00178274
16	4015316	57001794	1941	0.0014447
16	4015316	57001985	1941	4.78399e-05
16	4015316	57002404	1941	4.76722e-05
16	4015316	57002663	1941	4.59443e-09
16	4015316	57002732	1941	0.00023315
16	4015316	57003025	1941	8.41774e-07
16	4015316	57004889	1941	9.22505e-06
16	4015316	57005301	1941	2.47315e-05
16	4015316	57005479	1941	3.71097e-05
16	4015316	57005620	1941	0.000190501
16	4015316	57006378	1941	0.000880623
16	4015316	57006590	1941	0.000447868
16	4015316	57006829	1941	5.12632e-07
16	4015316	57007446	1941	0.000164994
16	4015316	57007451	1941	3.46573e-05
16	4015316	57007512	1941	4.8681e-08
16	4015316	57007610	1941	0.000912801
16	4015316	57007734	1941	0.000870129
16	4015316	57008048	1941	0.000661751
16	4015316	57008227	1941	8.72533e-05
16	4015316	57008287	1941	1.62136e-05
16	4015316	57008498	1941	3.76656e-06
16	4015316	57008508	1941	3.69841e-08
16	4015316	57009195	1941	1.23367e-09
16	4015316	57009376	1941	0.000170569
16	4015316	57009388	1941	0.000478418
16	4015316	57009544	1941	1.68666e-07
16	4015316	57009769	1941	0.00187389
16	4015316	57009932	1941	0.000324416
16	4015316	57009941	1941	0.000271308
16	4015316	57009985	1941	0.000973548
16	4015316	57009987	1941	1.37833e-06
16	4015316	57010486	1941	0.00156985
16	4015316	57010828	1941	0.0010311
16	4015316	57010948	1941	0.000679508
16	4015316	57011185	1941	0.000208716
16	4015316	57011452	1941	0.000310646
16	4015316	57011826	1941	9.45473e-06
16	4015316	57011936	1941	5.8595e-05
16	4015316	57012379	1941	0.000700585
16	4015316	57012699	1941	0.000287766
16	4015316	57013016	1941	1.47277e-05
16	4015316	57014319	1941	6.86471e-05
16	4015316	57014610	1941	6.2993e-05
16	4015316	57014875	1941	0.000252631
16	4015316	57015091	1941	0.00171595
16	4015316	57015545	1941	0.00114276
16	4015316	57016092	1941	0.000668435
16	4015316	57016302	1941	2.53235e-08
16	4015316	57016445	1941	2.53235e-08
16	4015316	57016519	1941	2.53235e-08
16	4015316	57016648	1941	2.53235e-08
16	4015316	57017319	1941	0.00139671
16	4015316	57017474	1941	0.000941291
16	4015316	57017762	1941	0.000406479
16	4015316	57018102	1941	0.00116084
16	4015316	57018636	1941	0.00159695
16	4015316	57018856	1941	0.0037246
16	4015316	57019532	1941	0.000845611
16	4015316	57020205	1941	0.0005858
16	4015507	56990716	1941	7.65262e-05
16	4015507	56990803	1941	0.00115538
16	4015507	56991363	1941	6.17827e-05
16	4015507	56991513	1941	0.00012832
16	4015507	56991624	1941	4.66736e-05
16	4015507	56991741	1941	6.34286e-05
16	4015507	56993025	1941	0.000145576
16	4015507	56993161	1941	0.000258123
16	4015507	56993211	1941	6.34286e-05
16	4015507	56993324	1941	6.30328e-06
16	4015507	56993909	1941	0.000284884
16	4015507	56993935	1941	0.00123575
16	4015507	56994192	1941	0.00102517
16	4015507	56994212	1941	0.000113678
16	4015507	56994528	1941	0.000103362
16	4015507	56994819	1941	4.79365e-05
16	4015507	56994894	1941	6.79921e-07
16	4015507	56994990	1941	1.51438e-05
16	4015507	56995038	1941	0.00053166
16	4015507	56995236	1941	2.35829e-05
16	4015507	56996104	1941	2.37978e-05
16	4015507	56996158	1941	3.90895e-05
16	4015507	56996211	1941	3.40186e-05
16	4015507	56996288	1941	3.96192e-05
16	4015507	56997233	1941	0.000718286
16	4015507	56997369	1941	0.000640927
16	4015507	56997551	1941	0.000284276
16	4015507	56997656	1941	8.67768e-06
16	4015507	56998572	1941	0.000512966
16	4015507	56998761	1941	0.00101529
16	4015507	56998918	1941	0.000135267
16	4015507	56999258	1941	1.37131e-05
16	4015507	56999328	1941	0.000124878
16	4015507	56999949	1941	0.000332906
16	4015507	57000145	1941	0.000853306
16	4015507	57000284	1941	0.000165762
16	4015507	57000885	1941	0.00090845
16	4015507	57000938	1941	0.000168168
16	4015507	57001216	1941	5.5578e-05
16	4015507	57001387	1941	0.000816127
16	4015507	57001438	1941	6.25747e-05
16	4015507	57001516	1941	1.09651e-05
16	4015507	57001794	1941	9.63862e-06
16	4015507	57001985	1941	1.23568e-06
16	4015507	57002404	1941	2.24555e-05
16	4015507	57002663	1941	8.2477e-05
16	4015507	57002732	1941	0.000689664
16	4015507	57003025	1941	0.000741366
16	4015507	57004889	1941	8.0162e-05
16	4015507	57005301	1941	8.93571e-05
16	4015507	57005479	1941	8.1979e-05
16	4015507	57005620	1941	0.000656911
16	4015507	57006378	1941	0.000342587
16	4015507	57006590	1941	0.000444182
16	4015507	57006829	1941	8.10888e-05
16	4015507	57007446	1941	5.99435e-05
16	4015507	57007451	1941	1.7629e-05
16	4015507	57007512	1941	0.000378719
16	4015507	57007610	1941	3.11697e-06
16	4015507	57007734	1941	5.70747e-06
16	4015507	57008048	1941	1.52776e-07
16	4015507	57008227	1941	0.000321458
16	4015507	57008287	1941	0.000218862
16	4015507	57008498	1941	0.000299693
16	4015507	57008508	1941	0.000900557
16	4015507	57009195	1941	0.000217139
16	4015507	57009376	1941	0.000476548
16	4015507	57009388	1941	0.000107276
16	4015507	57009544	1941	0.000343131
16	4015507	57009769	1941	0.000313861
16	4015507	57009932	1941	0.00140134
16	4015507	57009941	1941	0.00162679
16	4015507	57009985	1941	0.000144505
16	4015507	57009987	1941	0.000321757
16	4015507	57010486	1941	0.00014935
16	4015507	57010828	1941	0.000242998
16	4015507	57010948	1941	0.000718736
16	4015507	57011185	1941	0.000661966
16	4015507	57011452	1941	0.000232648
16	4015507	57011826	1941	0.000320485
16	4015507	57011936	1941	0.000150454
16	4015507	57012379	1941	0.0002986
16	4015507	57012699	1941	0.000176745
16	4015507	57013016	1941	0.000297319
16	4015507	57014319	1941	0.00032219
16	4015507	57014610	1941	0.0011451
16	4015507	57014875	1941	0.000249364
16	4015507	57015091	1941	9.63079e-05
16	4015507	57015545	1941	0.000636607
16	4015507	57016092	1941	0.00115801
16	4015507	57016302	1941	0.000365547
16	4015507	57016445	1941	0.000365547
16	4015507	57016519	1941	0.000365547
16	4015507	57016648	1941	0.000365547
16	4015507	57017319	1941	9.71413e-05
16	4015507	57017474	1941	0.00231963
16	4015507	57017762	1941	0.00149295
16	4015507	57018102	1941	0.0021054
16	4015507	57018636	1941	0.000467503
16	4015507	57018856	1941	0.000728967
16	4015507	57019532	1941	5.10727e-05
16	4015507	57020205	1941	0.000246886
16	4015729	56990716	1941	0.00107159
16	4015729	56990803	1941	0.00104312
16	4015729	56991363	1941	0.00114795
16	4015729	56991513	1941	3.98169e-05
16	4015729	56991624	1941	0.00109917
16	4015729	56991741	1941	0.000952393
16	4015729	56993025	1941	0.00065666
16	4015729	56993161	1941	0.00107947
16	4015729	56993211	1941	0.000952393
16	4015729	56993324	1941	0.00069883
16	4015729	56993909	1941	1.14734e-05
16	4015729	56993935	1941	0.00139803
16	4015729	56994192	1941	0.00156689
16	4015729	56994212	1941	0.000723978
16	4015729	56994528	1941	0.000845931
16	4015729	56994819	1941	7.70517e-07
16	4015729	56994894	1941	0.00331787
16	4015729	56994990	1941	4.83015e-07
16	4015729	56995038	1941	0.000960216
16	4015729	56995236	1941	0.000706105
16	4015729	56996104	1941	1.29695e-09
16	4015729	56996158	1941	0.000756399
16	4015729	56996211	1941	0.0012172
16	4015729	56996288	1941	0.00118343
16	4015729	56997233	1941	5.88249e-05
16	4015729	56997369	1941	0.00184612
16	4015729	56997551	1941	0.00414563
16	4015729	56997656	1941	1.97758e-07
16	4015729	56998572	1941	0.000105071
16	4015729	56998761	1941	7.46148e-05
16	4015729	56998918	1941	0.0011751
16	4015729	56999258	1941	0.000339233
16	4015729	56999328	1941	0.001228
16	4015729	56999949	1941	0.00293775
16	4015729	57000145	1941	0.000122725
16	4015729	57000284	1941	0.00483765
16	4015729	57000885	1941	0.000164901
16	4015729	57000938	1941	0.00109594
16	4015729	57001216	1941	0.00119421
16	4015729	57001387	1941	0.000138303
16	4015729	57001438	1941	0.00122929
16	4015729	57001516	1941	6.00615e-06
16	4015729	57001794	1941	5.70625e-07
16	4015729	57001985	1941	0.00168559
16	4015729	57002404	1941	0.00181823
16	4015729	57002663	1941	2.36243e-05
16	4015729	57002732	1941	0.000284125
16	4015729	57003025	1941	9.13777e-05
16	4015729	57004889	1941	0.00145501
16	4015729	57005301	1941	0.00138439
16	4015729	57005479	1941	0.00143535
16	4015729	57005620	1941	0.00019088
16	4015729	57006378	1941	0.000227337
16	4015729	57006590	1941	1.06879e-06
16	4015729	57006829	1941	0.000397305
16	4015729	57007446	1941	0.000176405
16	4015729	57007451	1941	0.000203276
16	4015729	57007512	1941	9.50197e-05
16	4015729	57007610	1941	0.00257303
16	4015729	57007734	1941	0.00186778
16	4015729	57008048	1941	0.0018171
16	4015729	57008227	1941	0.000788111
16	4015729	57008287	1941	0.000960709
16	4015729	57008498	1941	0.000136219
16	4015729	57008508	1941	0.000515789
16	4015729	57009195	1941	3.69199e-05
16	4015729	57009376	1941	0.000436724
16	4015729	57009388	1941	0.00163019
16	4015729	57009544	1941	0.00020451
16	4015729	57009769	1941	0.00109305
16	4015729	57009932	1941	0.000183978
16	4015729	57009941	1941	0.000178484
16	4015729	57009985	1941	2.38064e-05
16	4015729	57009987	1941	0.000218064
16	4015729	57010486	1941	0.00183852
16	4015729	57010828	1941	5.38464e-05
16	4015729	57010948	1941	0.000216311
16	4015729	57011185	1941	0.000375584
16	4015729	57011452	1941	0.00148153
16	4015729	57011826	1941	0.000217202
16	4015729	57011936	1941	9.11816e-05
16	4015729	57012379	1941	0.000135007
16	4015729	57012699	1941	0.00120137
16	4015729	57013016	1941	0.000229442
16	4015729	57014319	1941	0.00113466
16	4015729	57014610	1941	0.00065147
16	4015729	57014875	1941	0.00135151
16	4015729	57015091	1941	0.00166748
16	4015729	57015545	1941	0.00025365
16	4015729	57016092	1941	0.000339204
16	4015729	57016302	1941	0.000292566
16	4015729	57016445	1941	0.000292566
16	4015729	57016519	1941	0.000292566
16	4015729	57016648	1941	0.000292566
16	4015729	57017319	1941	0.00195046
16	4015729	57017474	1941	2.93552e-05
16	4015729	57017762	1941	0.000327679
16	4015729	57018102	1941	4.35246e-05
16	4015729	57018636	1941	0.000155102
16	4015729	57018856	1941	0.000691364
16	4015729	57019532	1941	0.000267848
16	4015729	57020205	1941	0.000110697
16	4016049	56990716	1941	0.000174727
16	4016049	56990803	1941	0.000623239
16	4016049	56991363	1941	0.000150762
16	4016049	56991513	1941	1.01196e-05
16	4016049	56991624	1941	3.57104e-06
16	4016049	56991741	1941	8.8229e-06
16	4016049	56993025	1941	0.00020205
16	4016049	56993161	1941	0.000424269
16	4016049	56993211	1941	8.8229e-06
16	4016049	56993324	1941	4.55388e-05
16	4016049	56993909	1941	0.000234598
16	4016049	56993935	1941	0.000677017
16	4016049	56994192	1941	0.000523433
16	4016049	56994212	1941	0.00016428
16	4016049	56994528	1941	0.00021305
16	4016049	56994819	1941	0.000248442
16	4016049	56994894	1941	7.15333e-05
16	4016049	56994990	1941	0.000160628
16	4016049	56995038	1941	0.000196339
16	4016049	56995236	1941	3.86735e-06
16	4016049	56996104	1941	2.42166e-05
16	4016049	56996158	1941	2.37025e-05
16	4016049	56996211	1941	2.44791e-05
16	4016049	56996288	1941	2.93468e-05
16	4016049	56997233	1941	0.000344869
16	4016049	56997369	1941	0.000263514
16	4016049	56997551	1941	0.000130397
16	4016049	56997656	1941	9.97244e-06
16	4016049	56998572	1941	0.00029861
16	4016049	56998761	1941	0.00053968
16	4016049	56998918	1941	3.80695e-05
16	4016049	56999258	1941	3.87063e-06
16	4016049	56999328	1941	3.25878e-05
16	4016049	56999949	1941	0.000166533
16	4016049	57000145	1941	0.000424238
16	4016049	57000284	1941	6.54973e-05
16	4016049	57000885	1941	0.000586966
16	4016049	57000938	1941	8.05206e-05
16	4016049	57001216	1941	4.12757e-06
16	4016049	57001387	1941	0.00039783
16	4016049	57001438	1941	6.21465e-06
16	4016049	57001516	1941	1.04479e-05
16	4016049	57001794	1941	3.403e-05
16	4016049	57001985	1941	1.75465e-05
16	4016049	57002404	1941	3.23352e-07
16	4016049	57002663	1941	5.79935e-05
16	4016049	57002732	1941	0.000430475
16	4016049	57003025	1941	0.000346229
16	4016049	57004889	1941	1.18071e-05
16	4016049	57005301	1941	1.52578e-05
16	4016049	57005479	1941	2.35214e-05
16	4016049	57005620	1941	0.000287885
16	4016049	57006378	1941	0.000155058
16	4016049	57006590	1941	0.000232974
16	4016049	57006829	1941	0.000114827
16	4016049	57007446	1941	3.81081e-05
16	4016049	57007451	1941	5.95153e-06
16	4016049	57007512	1941	0.000121377
16	4016049	57007610	1941	2.82522e-05
16	4016049	57007734	1941	3.46738e-05
16	4016049	57008048	1941	9.8129e-06
16	4016049	57008227	1941	0.000231743
16	4016049	57008287	1941	0.000144714
16	4016049	57008498	1941	8.00393e-05
16	4016049	57008508	1941	0.000423271
16	4016049	57009195	1941	3.99954e-05
16	4016049	57009376	1941	0.000276536
16	4016049	57009388	1941	9.40701e-06
16	4016049	57009544	1941	0.000103218
16	4016049	57009769	1941	0.000316609
16	4016049	57009932	1941	0.000673035
16	4016049	57009941	1941	0.000829088
16	4016049	57009985	1941	0.000156492
16	4016049	57009987	1941	9.14836e-05
16	4016049	57010486	1941	0.000309507
16	4016049	57010828	1941	0.000257265
16	4016049	57010948	1941	0.000217703
16	4016049	57011185	1941	0.000219231
16	4016049	57011452	1941	9.52539e-05
16	4016049	57011826	1941	9.11218e-05
16	4016049	57011936	1941	1.41297e-05
16	4016049	57012379	1941	0.000306025
16	4016049	57012699	1941	6.32232e-05
16	4016049	57013016	1941	7.94054e-05
16	4016049	57014319	1941	0.000233809
16	4016049	57014610	1941	0.000598852
16	4016049	57014875	1941	0.00010824
16	4016049	57015091	1941	0.000226485
16	4016049	57015545	1941	0.000663157
16	4016049	57016092	1941	0.000921487
16	4016049	57016302	1941	0.000116195
16	4016049	57016445	1941	0.000116195
16	4016049	57016519	1941	0.000116195
16	4016049	57016648	1941	0.000116195
16	4016049	57017319	1941	0.000236495
16	4016049	57017474	1941	0.00146247
16	4016049	57017762	1941	0.000879938
16	4016049	57018102	1941	0.00128812
16	4016049	57018636	1941	0.000488953
16	4016049	57018856	1941	0.000816454
16	4016049	57019532	1941	5.97211e-05
16	4016049	57020205	1941	0.00030795
16	4016377	56990716	1941	7.99873e-05
16	4016377	56990803	1941	0.000819988
16	4016377	56991363	1941	6.38906e-05
16	4016377	56991513	1941	3.06579e-05
16	4016377	56991624	1941	1.19637e-05
16	4016377	56991741	1941	2.03731e-05
16	4016377	56993025	1941	0.000161103
16	4016377	56993161	1941	0.000266694
16	4016377	56993211	1941	2.03731e-05
16	4016377	56993324	1941	5.75032e-06
16	4016377	56993909	1941	0.000263173
16	4016377	56993935	1941	0.000870976
16	4016377	56994192	1941	0.000692
16	4016377	56994212	1941	0.00012776
16	4016377	56994528	1941	0.000106197
16	4016377	56994819	1941	0.000142317
16	4016377	56994894	1941	5.8234e-06
16	4016377	56994990	1941	7.73509e-05
16	4016377	56995038	1941	0.000317353
16	4016377	56995236	1941	3.11137e-06
16	4016377	56996104	1941	6.42411e-05
16	4016377	56996158	1941	2.1869e-05
16	4016377	56996211	1941	1.12631e-05
16	4016377	56996288	1941	1.4645e-05
16	4016377	56997233	1941	0.000446001
16	4016377	56997369	1941	0.000399731
16	4016377	56997551	1941	0.000150305
16	4016377	56997656	1941	4.25463e-08
16	4016377	56998572	1941	0.00025739
16	4016377	56998761	1941	0.000638551
16	4016377	56998918	1941	8.32666e-05
16	4016377	56999258	1941	7.97901e-06
16	4016377	56999328	1941	7.50091e-05
16	4016377	56999949	1941	0.000190901
16	4016377	57000145	1941	0.000512525
16	4016377	57000284	1941	0.00011317
16	4016377	57000885	1941	0.000613396
16	4016377	57000938	1941	0.000159041
16	4016377	57001216	1941	2.52878e-05
16	4016377	57001387	1941	0.000483319
16	4016377	57001438	1941	3.01709e-05
16	4016377	57001516	1941	1.11459e-08
16	4016377	57001794	1941	1.40091e-06
16	4016377	57001985	1941	6.5862e-06
16	4016377	57002404	1941	1.06304e-06
16	4016377	57002663	1941	8.73479e-05
16	4016377	57002732	1941	0.000460571
16	4016377	57003025	1941	0.000425833
16	4016377	57004889	1941	4.11499e-05
16	4016377	57005301	1941	4.73017e-05
16	4016377	57005479	1941	4.12047e-05
16	4016377	57005620	1941	0.000355717
16	4016377	57006378	1941	0.000168979
16	4016377	57006590	1941	0.000252778
16	4016377	57006829	1941	9.60524e-05
16	4016377	57007446	1941	7.19673e-05
16	4016377	57007451	1941	2.19731e-05
16	4016377	57007512	1941	0.000230024
16	4016377	57007610	1941	2.01523e-06
16	4016377	57007734	1941	3.80686e-06
16	4016377	57008048	1941	6.14814e-07
16	4016377	57008227	1941	0.000520533
16	4016377	57008287	1941	0.000384841
16	4016377	57008498	1941	0.000169882
16	4016377	57008508	1941	0.00100379
16	4016377	57009195	1941	0.000106657
16	4016377	57009376	1941	0.00049518
16	4016377	57009388	1941	2.1197e-05
16	4016377	57009544	1941	0.000201243
16	4016377	57009769	1941	0.000523721
16	4016377	57009932	1941	0.0012027
16	4016377	57009941	1941	0.00140666
16	4016377	57009985	1941	0.000302464
16	4016377	57009987	1941	0.000185653
16	4016377	57010486	1941	0.000200553
16	4016377	57010828	1941	0.000436555
16	4016377	57010948	1941	0.000416004
16	4016377	57011185	1941	0.00036733
16	4016377	57011452	1941	0.000127177
16	4016377	57011826	1941	0.000184919
16	4016377	57011936	1941	5.87743e-05
16	4016377	57012379	1941	0.000493834
16	4016377	57012699	1941	9.12253e-05
16	4016377	57013016	1941	0.000168536
16	4016377	57014319	1941	0.000526443
16	4016377	57014610	1941	0.00126697
16	4016377	57014875	1941	0.000143544
16	4016377	57015091	1941	0.000134115
16	4016377	57015545	1941	0.000938129
16	4016377	57016092	1941	0.00130059
16	4016377	57016302	1941	0.000219092
16	4016377	57016445	1941	0.000219092
16	4016377	57016519	1941	0.000219092
16	4016377	57016648	1941	0.000219092
16	4016377	57017319	1941	0.000191093
16	4016377	57017474	1941	0.00220923
16	4016377	57017762	1941	0.00166938
16	4016377	57018102	1941	0.00186786
16	4016377	57018636	1941	0.000727324
16	4016377	57018856	1941	0.00112556
16	4016377	57019532	1941	4.33321e-05
16	4016377	57020205	1941	0.000736652
16	4016676	56990716	1941	2.42428e-06
16	4016676	56990803	1941	0.000117861
16	4016676	56991363	1941	4.09029e-08
16	4016676	56991513	1941	0.000147848
16	4016676	56991624	1941	8.14033e-05
16	4016676	56991741	1941	4.35042e-05
16	4016676	56993025	1941	2.78284e-05
16	4016676	56993161	1941	4.5807e-05
16	4016676	56993211	1941	4.35042e-05
16	4016676	56993324	1941	4.77746e-05
16	4016676	56993909	1941	1.14366e-05
16	4016676	56993935	1941	0.000184837
16	4016676	56994192	1941	8.26414e-05
16	4016676	56994212	1941	2.78284e-05
16	4016676	56994528	1941	6.45521e-06
16	4016676	56994819	1941	0.000112416
16	4016676	56994894	1941	2.6831e-06
16	4016676	56994990	1941	0.000196926
16	4016676	56995038	1941	0.000147871
16	4016676	56995236	1941	1.67864e-05
16	4016676	56996104	1941	9.57018e-05
16	4016676	56996158	1941	8.37238e-05
16	4016676	56996211	1941	0.000421746
16	4016676	56996288	1941	0.000480997
16	4016676	56997233	1941	0.000245714
16	4016676	56997369	1941	6.75641e-05
16	4016676	56997551	1941	2.0072e-07
16	4016676	56997656	1941	2.91177e-07
16	4016676	56998572	1941	3.64306e-05
16	4016676	56998761	1941	0.000484217
16	4016676	56998918	1941	1.942e-05
16	4016676	56999258	1941	4.54328e-06
16	4016676	56999328	1941	1.66379e-05
16	4016676	56999949	1941	1.86642e-08
16	4016676	57000145	1941	0.000401689
16	4016676	57000284	1941	2.59442e-05
16	4016676	57000885	1941	0.000216327
16	4016676	57000938	1941	1.68294e-05
16	4016676	57001216	1941	2.91316e-05
16	4016676	57001387	1941	0.000328524
16	4016676	57001438	1941	3.27934e-05
16	4016676	57001516	1941	4.42118e-08
16	4016676	57001794	1941	1.66348e-05
16	4016676	57001985	1941	9.85327e-09
16	4016676	57002404	1941	4.45899e-06
16	4016676	57002663	1941	2.27519e-05
16	4016676	57002732	1941	7.87317e-05
16	4016676	57003025	1941	0.000203549
16	4016676	57004889	1941	1.12386e-05
16	4016676	57005301	1941	3.69886e-07
16	4016676	57005479	1941	4.91728e-08
16	4016676	57005620	1941	5.78167e-07
16	4016676	57006378	1941	8.55168e-06
16	4016676	57006590	1941	0.000133906
16	4016676	57006829	1941	9.52341e-05
16	4016676	57007446	1941	1.51181e-06
16	4016676	57007451	1941	1.01813e-05
16	4016676	57007512	1941	0.000177198
16	4016676	57007610	1941	4.00151e-06
16	4016676	57007734	1941	4.30943e-06
16	4016676	57008048	1941	2.01518e-05
16	4016676	57008227	1941	0.000152861
16	4016676	57008287	1941	0.000127338
16	4016676	57008498	1941	0.000147468
16	4016676	57008508	1941	0.000281025
16	4016676	57009195	1941	0.000201761
16	4016676	57009376	1941	1.39052e-06
16	4016676	57009388	1941	0.000196196
16	4016676	57009544	1941	0.000192187
16	4016676	57009769	1941	0.00132124
16	4016676	57009932	1941	0.000176269
16	4016676	57009941	1941	0.000157539
16	4016676	57009985	1941	0.000142217
16	4016676	57009987	1941	0.000236309
16	4016676	57010486	1941	2.65332e-06
16	4016676	57010828	1941	0.000159852
16	4016676	57010948	1941	0.000584766
16	4016676	57011185	1941	3.51231e-06
16	4016676	57011452	1941	0.000109523
16	4016676	57011826	1941	0.000168834
16	4016676	57011936	1941	3.60183e-05
16	4016676	57012379	1941	5.14552e-05
16	4016676	57012699	1941	0.000180854
16	4016676	57013016	1941	0.000208673
16	4016676	57014319	1941	0.000424821
16	4016676	57014610	1941	0.000704249
16	4016676	57014875	1941	0.000107317
16	4016676	57015091	1941	1.42901e-05
16	4016676	57015545	1941	0.000411449
16	4016676	57016092	1941	0.000182326
16	4016676	57016302	1941	4.06391e-05
16	4016676	57016445	1941	4.06391e-05
16	4016676	57016519	1941	4.06391e-05
16	4016676	57016648	1941	4.06391e-05
16	4016676	57017319	1941	5.61084e-07
16	4016676	57017474	1941	0.000573217
16	4016676	57017762	1941	0.00127757
16	4016676	57018102	1941	0.000709315
16	4016676	57018636	1941	0.000551223
16	4016676	57018856	1941	0.00304973
16	4016676	57019532	1941	2.57212e-05
16	4016676	57020205	1941	0.000841843
16	4016943	56990716	1941	0.000200191
16	4016943	56990803	1941	0.00148111
16	4016943	56991363	1941	0.000171842
16	4016943	56991513	1941	0.000327786
16	4016943	56991624	1941	2.37221e-06
16	4016943	56991741	1941	6.33216e-06
16	4016943	56993025	1941	0.000645616
16	4016943	56993161	1941	0.000628376
16	4016943	56993211	1941	6.33216e-06
16	4016943	56993324	1941	0.000254716
16	4016943	56993909	1941	0.00030294
16	4016943	56993935	1941	0.000695549
16	4016943	56994192	1941	0.000638468
16	4016943	56994212	1941	0.000764366
16	4016943	56994528	1941	0.000564397
16	4016943	56994819	1941	0.00147543
16	4016943	56994894	1941	0.000423858
16	4016943	56994990	1941	0.00145739
16	4016943	56995038	1941	0.000935966
16	4016943	56995236	1941	0.00347016
16	4016943	56996104	1941	0.00339128
16	4016943	56996158	1941	0.00311632
16	4016943	56996211	1941	0.000311196
16	4016943	56996288	1941	0.000320063
16	4016943	56997233	1941	0.00189186
16	4016943	56997369	1941	0.00100437
16	4016943	56997551	1941	0.000758527
16	4016943	56997656	1941	0.0051068
16	4016943	56998572	1941	8.07936e-06
16	4016943	56998761	1941	0.000180726
16	4016943	56998918	1941	2.3878e-07
16	4016943	56999258	1941	0.000202556
16	4016943	56999328	1941	6.21799e-08
16	4016943	56999949	1941	0.000740176
16	4016943	57000145	1941	0.000261631
16	4016943	57000284	1941	0.000310155
16	4016943	57000885	1941	0.00144135
16	4016943	57000938	1941	0.00166482
16	4016943	57001216	1941	1.4613e-06
16	4016943	57001387	1941	0.000358406
16	4016943	57001438	1941	2.09988e-06
16	4016943	57001516	1941	0.0033645
16	4016943	57001794	1941	0.00173549
16	4016943	57001985	1941	8.10153e-05
16	4016943	57002404	1941	0.000141104
16	4016943	57002663	1941	9.32281e-05
16	4016943	57002732	1941	0.000923527
16	4016943	57003025	1941	0.000331648
16	4016943	57004889	1941	1.78321e-05
16	4016943	57005301	1941	1.40322e-05
16	4016943	57005479	1941	2.52417e-05
16	4016943	57005620	1941	0.000593097
16	4016943	57006378	1941	0.00234537
16	4016943	57006590	1941	0.00212166
16	4016943	57006829	1941	0.000109402
16	4016943	57007446	1941	0.000355033
16	4016943	57007451	1941	0.0001043
16	4016943	57007512	1941	0.000229676
16	4016943	57007610	1941	0.00169541
16	4016943	57007734	1941	0.00140261
16	4016943	57008048	1941	0.00119123
[truncated: 37,883 more rows]
