# Supplementary material for: A sex-specific evolutionary interaction between ADCY9 and CETP
Source: eLife. 2021 Oct 5;10:e69198. doi: 10.7554/eLife.69198 (PMC8594919; doi:10.7554/eLife.69198)
Supplement: Figure 4—source data 1. — This zip archive contains all files of r2 values obtained from the geno-r2 command of the vcftools software for all SNPs (MAF >5%) of the PEL population (files beginning by F4a [male] and F4b [female]) and the LIMAA cohort (files beginning by F4c [male] and F4d [female]) between ADCY9 and CETP genes stratified by sex. Scripts to create those figures can be found here: Gamache, 2021. [file elife-69198-fig4-data1.zip › Figure 4/F4d.LRLD.ADCY9_CETP.LIMAA.005.Female.txt]

CHR	POS1	POS2	N_INDV	R^2
16	4012480	56990716	1302	0.000203767
16	4012480	56990803	1302	6.86181e-06
16	4012480	56991363	1302	9.0867e-05
16	4012480	56991513	1302	0.000640543
16	4012480	56991624	1302	0.000519217
16	4012480	56991741	1302	0.000607798
16	4012480	56993025	1302	0.00204179
16	4012480	56993161	1302	2.60645e-05
16	4012480	56993211	1302	0.000518743
16	4012480	56993324	1302	0.000295819
16	4012480	56993909	1302	0.00024705
16	4012480	56993935	1302	5.45537e-05
16	4012480	56994192	1302	0.000213892
16	4012480	56994212	1302	0.00204179
16	4012480	56994528	1302	6.55131e-05
16	4012480	56994819	1302	0.00058373
16	4012480	56994894	1302	0.000102759
16	4012480	56994990	1302	0.000903385
16	4012480	56995038	1302	6.73176e-06
16	4012480	56995236	1302	1.52468e-06
16	4012480	56996104	1302	0.000363706
16	4012480	56996158	1302	1.6655e-06
16	4012480	56996211	1302	0.000482204
16	4012480	56996288	1302	0.00041698
16	4012480	56997233	1302	1.04037e-05
16	4012480	56997369	1302	2.78204e-05
16	4012480	56997551	1302	0.000231496
16	4012480	56997656	1302	0.000355895
16	4012480	56998572	1302	0.000191148
16	4012480	56998761	1302	0.000656282
16	4012480	56998918	1302	0.000196598
16	4012480	56999258	1302	0.000180588
16	4012480	56999328	1302	0.000196598
16	4012480	56999949	1302	0.000424192
16	4012480	57000145	1302	0.000874806
16	4012480	57000284	1302	0.00116917
16	4012480	57000885	1302	6.31405e-06
16	4012480	57000938	1302	0.000470314
16	4012480	57001216	1302	0.00012114
16	4012480	57001387	1302	0.000874806
16	4012480	57001438	1302	0.000156961
16	4012480	57001516	1302	0.000157386
16	4012480	57001794	1302	0.002965
16	4012480	57001985	1302	5.38482e-06
16	4012480	57002404	1302	5.2589e-06
16	4012480	57002663	1302	0.000209745
16	4012480	57002732	1302	4.75468e-05
16	4012480	57003025	1302	0.000553701
16	4012480	57004889	1302	0.000155589
16	4012480	57005301	1302	0.000118928
16	4012480	57005479	1302	8.6758e-05
16	4012480	57005620	1302	0.000649368
16	4012480	57006378	1302	2.51245e-06
16	4012480	57006590	1302	0.000175397
16	4012480	57006829	1302	1.51623e-05
16	4012480	57007446	1302	0.000182538
16	4012480	57007451	1302	1.55431e-05
16	4012480	57007512	1302	0.00125479
16	4012480	57007610	1302	9.09808e-05
16	4012480	57007734	1302	2.97916e-06
16	4012480	57008048	1302	1.35967e-05
16	4012480	57008227	1302	8.35766e-05
16	4012480	57008287	1302	0.00014699
16	4012480	57008498	1302	0.000984888
16	4012480	57008508	1302	4.11742e-05
16	4012480	57009195	1302	0.000644655
16	4012480	57009376	1302	1.15949e-05
16	4012480	57009388	1302	0.000104101
16	4012480	57009544	1302	0.000862525
16	4012480	57009769	1302	0.000492277
16	4012480	57009932	1302	0.000639485
16	4012480	57009941	1302	0.000642772
16	4012480	57009985	1302	7.56568e-05
16	4012480	57009987	1302	0.000986665
16	4012480	57010486	1302	0.000643038
16	4012480	57010828	1302	7.40833e-05
16	4012480	57010948	1302	6.3684e-06
16	4012480	57011185	1302	0.00123071
16	4012480	57011452	1302	0.00015455
16	4012480	57011826	1302	0.00112355
16	4012480	57011936	1302	0.000241748
16	4012480	57012379	1302	6.78229e-05
16	4012480	57012699	1302	6.37672e-05
16	4012480	57013016	1302	0.00112355
16	4012480	57014319	1302	9.27012e-06
16	4012480	57014610	1302	0.000168964
16	4012480	57014875	1302	3.42904e-05
16	4012480	57015091	1302	0.000885106
16	4012480	57015545	1302	7.32988e-05
16	4012480	57016092	1302	0.000140686
16	4012480	57016302	1302	0.000863343
16	4012480	57016445	1302	0.000863343
16	4012480	57016519	1302	0.000863343
16	4012480	57016648	1302	0.000863343
16	4012480	57017319	1302	0.00133415
16	4012480	57017474	1302	0.00154177
16	4012480	57017762	1302	0.0008418
16	4012480	57018102	1302	0.00143579
16	4012480	57018636	1302	0.000287256
16	4012480	57018856	1302	0.00187368
16	4012480	57019532	1302	0.00228959
16	4012480	57020205	1302	0.00019766
16	4013467	56990716	1302	0.0020154
16	4013467	56990803	1302	3.9745e-05
16	4013467	56991363	1302	0.0016565
16	4013467	56991513	1302	0.000976024
16	4013467	56991624	1302	0.00597346
16	4013467	56991741	1302	0.00573889
16	4013467	56993025	1302	0.00242821
16	4013467	56993161	1302	0.00177148
16	4013467	56993211	1302	0.00561035
16	4013467	56993324	1302	0.00228329
16	4013467	56993909	1302	0.00373329
16	4013467	56993935	1302	9.59314e-05
16	4013467	56994192	1302	0.000153895
16	4013467	56994212	1302	0.00242821
16	4013467	56994528	1302	0.00180115
16	4013467	56994819	1302	0.000484646
16	4013467	56994894	1302	0.000293549
16	4013467	56994990	1302	0.000393308
16	4013467	56995038	1302	5.71707e-05
16	4013467	56995236	1302	0.00371247
16	4013467	56996104	1302	3.06599e-06
16	4013467	56996158	1302	0.00396433
16	4013467	56996211	1302	0.00318078
16	4013467	56996288	1302	0.00319106
16	4013467	56997233	1302	0.0064817
16	4013467	56997369	1302	5.3063e-07
16	4013467	56997551	1302	8.33835e-06
16	4013467	56997656	1302	7.53089e-07
16	4013467	56998572	1302	0.00385929
16	4013467	56998761	1302	0.000167396
16	4013467	56998918	1302	0.00178721
16	4013467	56999258	1302	0.00243805
16	4013467	56999328	1302	0.00178721
16	4013467	56999949	1302	5.92176e-05
16	4013467	57000145	1302	9.25051e-05
16	4013467	57000284	1302	1.08808e-05
16	4013467	57000885	1302	0.00562487
16	4013467	57000938	1302	0.00476663
16	4013467	57001216	1302	0.00195515
16	4013467	57001387	1302	9.25051e-05
16	4013467	57001438	1302	0.00184037
16	4013467	57001516	1302	9.99797e-06
16	4013467	57001794	1302	0.000567715
16	4013467	57001985	1302	9.23759e-05
16	4013467	57002404	1302	0.000112064
16	4013467	57002663	1302	0.000868054
16	4013467	57002732	1302	0.00392173
16	4013467	57003025	1302	0.000217817
16	4013467	57004889	1302	0.00184449
16	4013467	57005301	1302	0.00191091
16	4013467	57005479	1302	0.00211811
16	4013467	57005620	1302	0.000111992
16	4013467	57006378	1302	0.00431484
16	4013467	57006590	1302	0.00349016
16	4013467	57006829	1302	0.00137804
16	4013467	57007446	1302	0.00175436
16	4013467	57007451	1302	0.00145531
16	4013467	57007512	1302	8.73747e-06
16	4013467	57007610	1302	3.7249e-06
16	4013467	57007734	1302	4.6936e-05
16	4013467	57008048	1302	8.98206e-05
16	4013467	57008227	1302	0.00138415
16	4013467	57008287	1302	0.00111813
16	4013467	57008498	1302	1.64108e-05
16	4013467	57008508	1302	0.00118615
16	4013467	57009195	1302	3.36861e-06
16	4013467	57009376	1302	0.00221772
16	4013467	57009388	1302	0.000611772
16	4013467	57009544	1302	2.29536e-05
16	4013467	57009769	1302	0.00269728
16	4013467	57009932	1302	0.00274512
16	4013467	57009941	1302	0.00268767
16	4013467	57009985	1302	0.000681808
16	4013467	57009987	1302	3.07622e-05
16	4013467	57010486	1302	0.00435048
16	4013467	57010828	1302	0.000807949
16	4013467	57010948	1302	0.000134464
16	4013467	57011185	1302	0.000485789
16	4013467	57011452	1302	0.000453998
16	4013467	57011826	1302	7.6581e-05
16	4013467	57011936	1302	8.40415e-07
16	4013467	57012379	1302	0.00109309
16	4013467	57012699	1302	0.000515002
16	4013467	57013016	1302	7.6581e-05
16	4013467	57014319	1302	0.0012649
16	4013467	57014610	1302	0.00128356
16	4013467	57014875	1302	0.000653187
16	4013467	57015091	1302	0.00387163
16	4013467	57015545	1302	0.000884448
16	4013467	57016092	1302	0.00192214
16	4013467	57016302	1302	6.87097e-05
16	4013467	57016445	1302	6.87097e-05
16	4013467	57016519	1302	6.87097e-05
16	4013467	57016648	1302	6.87097e-05
16	4013467	57017319	1302	0.00366933
16	4013467	57017474	1302	0.00337118
16	4013467	57017762	1302	0.00174246
16	4013467	57018102	1302	0.00343477
16	4013467	57018636	1302	0.000903994
16	4013467	57018856	1302	0.00306866
16	4013467	57019532	1302	0.000183251
16	4013467	57020205	1302	0.000518107
16	4014245	56990716	1302	0.000589585
16	4014245	56990803	1302	5.79134e-05
16	4014245	56991363	1302	0.000527267
16	4014245	56991513	1302	0.00337113
16	4014245	56991624	1302	0.0034311
16	4014245	56991741	1302	0.00250136
16	4014245	56993025	1302	8.176e-06
16	4014245	56993161	1302	0.000281132
16	4014245	56993211	1302	0.00255918
16	4014245	56993324	1302	0.000381266
16	4014245	56993909	1302	0.00257009
16	4014245	56993935	1302	6.25709e-05
16	4014245	56994192	1302	5.72356e-05
16	4014245	56994212	1302	8.176e-06
16	4014245	56994528	1302	0.000319249
16	4014245	56994819	1302	0.00253118
16	4014245	56994894	1302	0.000479319
16	4014245	56994990	1302	0.00252598
16	4014245	56995038	1302	1.45408e-05
16	4014245	56995236	1302	0.00162199
16	4014245	56996104	1302	0.000647399
16	4014245	56996158	1302	0.00148481
16	4014245	56996211	1302	0.00280447
16	4014245	56996288	1302	0.00252613
16	4014245	56997233	1302	0.001465
16	4014245	56997369	1302	6.91792e-07
16	4014245	56997551	1302	4.32265e-05
16	4014245	56997656	1302	0.000886658
16	4014245	56998572	1302	0.00378446
16	4014245	56998761	1302	0.00230332
16	4014245	56998918	1302	0.00033971
16	4014245	56999258	1302	1.27297e-05
16	4014245	56999328	1302	0.00033971
16	4014245	56999949	1302	3.33107e-05
16	4014245	57000145	1302	0.0025329
16	4014245	57000284	1302	0.000872973
16	4014245	57000885	1302	0.00191014
16	4014245	57000938	1302	0.00112264
16	4014245	57001216	1302	0.000294216
16	4014245	57001387	1302	0.0025329
16	4014245	57001438	1302	0.000277817
16	4014245	57001516	1302	0.000875546
16	4014245	57001794	1302	0.000803104
16	4014245	57001985	1302	2.21202e-05
16	4014245	57002404	1302	2.8613e-05
16	4014245	57002663	1302	0.000361112
16	4014245	57002732	1302	0.00214563
16	4014245	57003025	1302	0.00251983
16	4014245	57004889	1302	0.000451135
16	4014245	57005301	1302	0.000431898
16	4014245	57005479	1302	0.000491541
16	4014245	57005620	1302	0.00237446
16	4014245	57006378	1302	0.00292765
16	4014245	57006590	1302	0.00425984
16	4014245	57006829	1302	1.40721e-05
16	4014245	57007446	1302	3.54611e-05
16	4014245	57007451	1302	2.16101e-06
16	4014245	57007512	1302	0.00228718
16	4014245	57007610	1302	0.000519238
16	4014245	57007734	1302	0.000227849
16	4014245	57008048	1302	0.000177931
16	4014245	57008227	1302	0.00331606
16	4014245	57008287	1302	0.00316222
16	4014245	57008498	1302	0.00205899
16	4014245	57008508	1302	0.000667466
16	4014245	57009195	1302	0.00215692
16	4014245	57009376	1302	0.00213582
16	4014245	57009388	1302	3.29588e-05
16	4014245	57009544	1302	0.00195268
16	4014245	57009769	1302	0.000198672
16	4014245	57009932	1302	0.000161491
16	4014245	57009941	1302	0.000213032
16	4014245	57009985	1302	0.00216148
16	4014245	57009987	1302	0.00185866
16	4014245	57010486	1302	0.000787518
16	4014245	57010828	1302	0.00174028
16	4014245	57010948	1302	8.93748e-06
16	4014245	57011185	1302	0.00138425
16	4014245	57011452	1302	2.15243e-06
16	4014245	57011826	1302	0.00225018
16	4014245	57011936	1302	0.00232463
16	4014245	57012379	1302	0.00143485
16	4014245	57012699	1302	1.71957e-06
16	4014245	57013016	1302	0.00225018
16	4014245	57014319	1302	0.00234432
16	4014245	57014610	1302	0.000264543
16	4014245	57014875	1302	2.62229e-05
16	4014245	57015091	1302	0.000359429
16	4014245	57015545	1302	0.00108762
16	4014245	57016092	1302	0.00132087
16	4014245	57016302	1302	0.00142591
16	4014245	57016445	1302	0.00142591
16	4014245	57016519	1302	0.00142591
16	4014245	57016648	1302	0.00142591
16	4014245	57017319	1302	0.000346976
16	4014245	57017474	1302	2.93706e-05
16	4014245	57017762	1302	0.000418712
16	4014245	57018102	1302	1.46095e-05
16	4014245	57018636	1302	0.000864396
16	4014245	57018856	1302	2.86069e-05
16	4014245	57019532	1302	0.00112549
16	4014245	57020205	1302	1.49725e-05
16	4014282	56990716	1302	0.00195757
16	4014282	56990803	1302	6.79543e-05
16	4014282	56991363	1302	0.00160398
16	4014282	56991513	1302	0.00116209
16	4014282	56991624	1302	0.00588075
16	4014282	56991741	1302	0.00564852
16	4014282	56993025	1302	0.00214839
16	4014282	56993161	1302	0.00171239
16	4014282	56993211	1302	0.00552135
16	4014282	56993324	1302	0.00222827
16	4014282	56993909	1302	0.00351167
16	4014282	56993935	1302	0.000139317
16	4014282	56994192	1302	0.000208214
16	4014282	56994212	1302	0.00214839
16	4014282	56994528	1302	0.0017447
16	4014282	56994819	1302	0.000628685
16	4014282	56994894	1302	0.000297598
16	4014282	56994990	1302	0.000522231
16	4014282	56995038	1302	9.04079e-05
16	4014282	56995236	1302	0.00378733
16	4014282	56996104	1302	1.9057e-05
16	4014282	56996158	1302	0.00404047
16	4014282	56996211	1302	0.00337938
16	4014282	56996288	1302	0.0033903
16	4014282	56997233	1302	0.0068312
16	4014282	56997369	1302	6.978e-06
16	4014282	56997551	1302	3.65982e-06
16	4014282	56997656	1302	2.90569e-06
16	4014282	56998572	1302	0.0040239
16	4014282	56998761	1302	0.000250745
16	4014282	56998918	1302	0.00173925
16	4014282	56999258	1302	0.00219072
16	4014282	56999328	1302	0.00173925
16	4014282	56999949	1302	4.44712e-05
16	4014282	57000145	1302	0.00015606
16	4014282	57000284	1302	8.34951e-07
16	4014282	57000885	1302	0.00559892
16	4014282	57000938	1302	0.00443153
16	4014282	57001216	1302	0.0019067
16	4014282	57001387	1302	0.00015606
16	4014282	57001438	1302	0.0017926
16	4014282	57001516	1302	3.28694e-05
16	4014282	57001794	1302	0.000466605
16	4014282	57001985	1302	0.000159405
16	4014282	57002404	1302	0.00018485
16	4014282	57002663	1302	0.000706265
16	4014282	57002732	1302	0.00388163
16	4014282	57003025	1302	0.00031134
16	4014282	57004889	1302	0.00179303
16	4014282	57005301	1302	0.0018583
16	4014282	57005479	1302	0.002062
16	4014282	57005620	1302	0.000181746
16	4014282	57006378	1302	0.0042911
16	4014282	57006590	1302	0.00345918
16	4014282	57006829	1302	0.00118807
16	4014282	57007446	1302	0.00138034
16	4014282	57007451	1302	0.00111253
16	4014282	57007512	1302	3.3389e-05
16	4014282	57007610	1302	7.31217e-06
16	4014282	57007734	1302	0.000133313
16	4014282	57008048	1302	0.000200534
16	4014282	57008227	1302	0.00154678
16	4014282	57008287	1302	0.00126289
16	4014282	57008498	1302	1.56757e-06
16	4014282	57008508	1302	0.00117963
16	4014282	57009195	1302	2.17063e-05
16	4014282	57009376	1302	0.00227722
16	4014282	57009388	1302	0.000778125
16	4014282	57009544	1302	4.0187e-06
16	4014282	57009769	1302	0.00239744
16	4014282	57009932	1302	0.00257815
16	4014282	57009941	1302	0.00252112
16	4014282	57009985	1302	0.000588219
16	4014282	57009987	1302	7.64825e-06
16	4014282	57010486	1302	0.0040644
16	4014282	57010828	1302	0.000705725
16	4014282	57010948	1302	0.000149784
16	4014282	57011185	1302	0.000491577
16	4014282	57011452	1302	0.000596062
16	4014282	57011826	1302	3.59088e-05
16	4014282	57011936	1302	3.654e-06
16	4014282	57012379	1302	0.000972616
16	4014282	57012699	1302	0.000670691
16	4014282	57013016	1302	3.59088e-05
16	4014282	57014319	1302	0.00141986
16	4014282	57014610	1302	0.0012785
16	4014282	57014875	1302	0.000828383
16	4014282	57015091	1302	0.00359918
16	4014282	57015545	1302	0.000778342
16	4014282	57016092	1302	0.00198476
16	4014282	57016302	1302	3.03697e-05
16	4014282	57016445	1302	3.03697e-05
16	4014282	57016519	1302	3.03697e-05
16	4014282	57016648	1302	3.03697e-05
16	4014282	57017319	1302	0.00340459
16	4014282	57017474	1302	0.00320045
16	4014282	57017762	1302	0.00174676
16	4014282	57018102	1302	0.00325733
16	4014282	57018636	1302	0.000798749
16	4014282	57018856	1302	0.00275068
16	4014282	57019532	1302	0.000182596
16	4014282	57020205	1302	0.000518284
16	4014964	56990716	1302	0.000709214
16	4014964	56990803	1302	4.53401e-05
16	4014964	56991363	1302	0.000641142
16	4014964	56991513	1302	0.00350513
16	4014964	56991624	1302	0.00324822
16	4014964	56991741	1302	0.00234701
16	4014964	56993025	1302	1.10794e-05
16	4014964	56993161	1302	0.000365284
16	4014964	56993211	1302	0.00240317
16	4014964	56993324	1302	0.000480385
16	4014964	56993909	1302	0.00266779
16	4014964	56993935	1302	0.000133483
16	4014964	56994192	1302	0.000123542
16	4014964	56994212	1302	1.10794e-05
16	4014964	56994528	1302	0.000409319
16	4014964	56994819	1302	0.00230937
16	4014964	56994894	1302	0.000325317
16	4014964	56994990	1302	0.00230245
16	4014964	56995038	1302	8.64965e-06
16	4014964	56995236	1302	0.00147477
16	4014964	56996104	1302	0.000611596
16	4014964	56996158	1302	0.00134445
16	4014964	56996211	1302	0.00286896
16	4014964	56996288	1302	0.00258791
16	4014964	56997233	1302	0.00135515
16	4014964	56997369	1302	8.5723e-06
16	4014964	56997551	1302	1.09012e-05
16	4014964	56997656	1302	0.000844378
16	4014964	56998572	1302	0.00358029
16	4014964	56998761	1302	0.00242103
16	4014964	56998918	1302	0.000326658
16	4014964	56999258	1302	1.86752e-06
16	4014964	56999328	1302	0.000326658
16	4014964	56999949	1302	5.83148e-06
16	4014964	57000145	1302	0.00265544
16	4014964	57000284	1302	0.00100772
16	4014964	57000885	1302	0.00178649
16	4014964	57000938	1302	0.00103827
16	4014964	57001216	1302	0.000282337
16	4014964	57001387	1302	0.00265544
16	4014964	57001438	1302	0.00026624
16	4014964	57001516	1302	0.000833795
16	4014964	57001794	1302	0.000860816
16	4014964	57001985	1302	3.41027e-05
16	4014964	57002404	1302	4.20794e-05
16	4014964	57002663	1302	0.000380576
16	4014964	57002732	1302	0.00201098
16	4014964	57003025	1302	0.00229317
16	4014964	57004889	1302	0.000435237
16	4014964	57005301	1302	0.000416275
16	4014964	57005479	1302	0.000474448
16	4014964	57005620	1302	0.00215956
16	4014964	57006378	1302	0.00277284
16	4014964	57006590	1302	0.00406795
16	4014964	57006829	1302	6.6644e-08
16	4014964	57007446	1302	8.97451e-05
16	4014964	57007451	1302	2.47849e-05
16	4014964	57007512	1302	0.00176298
16	4014964	57007610	1302	0.000462575
16	4014964	57007734	1302	0.00019144
16	4014964	57008048	1302	0.000145848
16	4014964	57008227	1302	0.00300633
16	4014964	57008287	1302	0.00285929
16	4014964	57008498	1302	0.00156559
16	4014964	57008508	1302	0.000763767
16	4014964	57009195	1302	0.00165295
16	4014964	57009376	1302	0.00190154
16	4014964	57009388	1302	4.70189e-05
16	4014964	57009544	1302	0.00147249
16	4014964	57009769	1302	0.000229513
16	4014964	57009932	1302	0.000217107
16	4014964	57009941	1302	0.000276123
16	4014964	57009985	1302	0.00198207
16	4014964	57009987	1302	0.0013893
16	4014964	57010486	1302	0.00072429
16	4014964	57010828	1302	0.00158021
16	4014964	57010948	1302	1.89521e-05
16	4014964	57011185	1302	0.00110856
16	4014964	57011452	1302	6.76488e-06
16	4014964	57011826	1302	0.00172522
16	4014964	57011936	1302	0.00180111
16	4014964	57012379	1302	0.00129022
16	4014964	57012699	1302	3.68746e-08
16	4014964	57013016	1302	0.00172522
16	4014964	57014319	1302	0.00208456
16	4014964	57014610	1302	0.000327538
16	4014964	57014875	1302	1.59379e-05
16	4014964	57015091	1302	0.000317489
16	4014964	57015545	1302	0.000963357
16	4014964	57016092	1302	0.00114046
16	4014964	57016302	1302	0.00102143
16	4014964	57016445	1302	0.00102143
16	4014964	57016519	1302	0.00102143
16	4014964	57016648	1302	0.00102143
16	4014964	57017319	1302	0.000305956
16	4014964	57017474	1302	5.60824e-05
16	4014964	57017762	1302	0.000498336
16	4014964	57018102	1302	3.45482e-05
16	4014964	57018636	1302	0.000755481
16	4014964	57018856	1302	1.82514e-05
16	4014964	57019532	1302	0.00131065
16	4014964	57020205	1302	3.8569e-06
16	4015046	56990716	1302	0.000240691
16	4015046	56990803	1302	1.31187e-05
16	4015046	56991363	1302	0.000115566
16	4015046	56991513	1302	0.000578798
16	4015046	56991624	1302	0.000719201
16	4015046	56991741	1302	0.000824373
16	4015046	56993025	1302	0.00211643
16	4015046	56993161	1302	3.92718e-05
16	4015046	56993211	1302	0.000719633
16	4015046	56993324	1302	0.000341945
16	4015046	56993909	1302	0.000348815
16	4015046	56993935	1302	7.13534e-05
16	4015046	56994192	1302	0.000247546
16	4015046	56994212	1302	0.00211643
16	4015046	56994528	1302	8.63935e-05
16	4015046	56994819	1302	0.000431338
16	4015046	56994894	1302	0.000154289
16	4015046	56994990	1302	0.000713569
16	4015046	56995038	1302	2.63231e-06
16	4015046	56995236	1302	1.82013e-05
16	4015046	56996104	1302	0.000281902
16	4015046	56996158	1302	1.84881e-05
16	4015046	56996211	1302	0.000329289
16	4015046	56996288	1302	0.000275276
16	4015046	56997233	1302	5.44731e-05
16	4015046	56997369	1302	3.95723e-05
16	4015046	56997551	1302	0.000269239
16	4015046	56997656	1302	0.000275849
16	4015046	56998572	1302	7.43625e-05
16	4015046	56998761	1302	0.000497425
16	4015046	56998918	1302	0.00016712
16	4015046	56999258	1302	0.000203752
16	4015046	56999328	1302	0.00016712
16	4015046	56999949	1302	0.000475981
16	4015046	57000145	1302	0.000691178
16	4015046	57000284	1302	0.00114463
16	4015046	57000885	1302	4.8308e-05
16	4015046	57000938	1302	0.000607573
16	4015046	57001216	1302	9.77057e-05
16	4015046	57001387	1302	0.000691178
16	4015046	57001438	1302	0.000130397
16	4015046	57001516	1302	0.000105367
16	4015046	57001794	1302	0.00335303
16	4015046	57001985	1302	1.32464e-05
16	4015046	57002404	1302	1.30656e-05
16	4015046	57002663	1302	0.000152438
16	4015046	57002732	1302	6.82822e-06
16	4015046	57003025	1302	0.000408676
16	4015046	57004889	1302	0.000129366
16	4015046	57005301	1302	9.59884e-05
16	4015046	57005479	1302	6.72446e-05
16	4015046	57005620	1302	0.000492269
16	4015046	57006378	1302	8.24798e-06
16	4015046	57006590	1302	7.94453e-05
16	4015046	57006829	1302	2.15902e-05
16	4015046	57007446	1302	0.000310386
16	4015046	57007451	1302	6.354e-05
16	4015046	57007512	1302	0.00131034
16	4015046	57007610	1302	0.000166926
16	4015046	57007734	1302	2.4917e-06
16	4015046	57008048	1302	1.51437e-07
16	4015046	57008227	1302	0.000149785
16	4015046	57008287	1302	0.000232509
16	4015046	57008498	1302	0.00103206
16	4015046	57008508	1302	1.27636e-05
16	4015046	57009195	1302	0.000680584
16	4015046	57009376	1302	3.99322e-05
16	4015046	57009388	1302	4.67186e-05
16	4015046	57009544	1302	0.00090635
16	4015046	57009769	1302	0.000371162
16	4015046	57009932	1302	0.000523314
16	4015046	57009941	1302	0.000525959
16	4015046	57009985	1302	8.42532e-05
16	4015046	57009987	1302	0.00103482
16	4015046	57010486	1302	0.000699863
16	4015046	57010828	1302	8.27028e-05
16	4015046	57010948	1302	4.93604e-06
16	4015046	57011185	1302	0.00109814
16	4015046	57011452	1302	8.22879e-05
16	4015046	57011826	1302	0.00117713
16	4015046	57011936	1302	0.000261658
16	4015046	57012379	1302	7.64838e-05
16	4015046	57012699	1302	2.11576e-05
16	4015046	57013016	1302	0.00117713
16	4015046	57014319	1302	5.8654e-05
16	4015046	57014610	1302	0.000103882
16	4015046	57014875	1302	5.98595e-06
16	4015046	57015091	1302	0.000952742
16	4015046	57015545	1302	4.17143e-05
16	4015046	57016092	1302	5.60728e-05
16	4015046	57016302	1302	0.000906998
16	4015046	57016445	1302	0.000906998
16	4015046	57016519	1302	0.000906998
16	4015046	57016648	1302	0.000906998
16	4015046	57017319	1302	0.00125944
16	4015046	57017474	1302	0.0012518
16	4015046	57017762	1302	0.000610765
16	4015046	57018102	1302	0.00115393
16	4015046	57018636	1302	0.000222647
16	4015046	57018856	1302	0.00164082
16	4015046	57019532	1302	0.00247463
16	4015046	57020205	1302	0.000107854
16	4015313	56990716	1302	0.000630477
16	4015313	56990803	1302	0.00180889
16	4015313	56991363	1302	0.000609123
16	4015313	56991513	1302	0.00327931
16	4015313	56991624	1302	0.00159298
16	4015313	56991741	1302	0.00111469
16	4015313	56993025	1302	0.000190113
16	4015313	56993161	1302	0.000923657
16	4015313	56993211	1302	0.0011639
16	4015313	56993324	1302	0.0004747
16	4015313	56993909	1302	0.00282625
16	4015313	56993935	1302	0.00119458
16	4015313	56994192	1302	0.001515
16	4015313	56994212	1302	0.000190113
16	4015313	56994528	1302	0.00081335
16	4015313	56994819	1302	0.00241215
16	4015313	56994894	1302	5.23566e-06
16	4015313	56994990	1302	0.00283146
16	4015313	56995038	1302	0.00130934
16	4015313	56995236	1302	0.00203862
16	4015313	56996104	1302	0.00147027
16	4015313	56996158	1302	0.00206063
16	4015313	56996211	1302	0.00469411
16	4015313	56996288	1302	0.00470928
16	4015313	56997233	1302	0.000624667
16	4015313	56997369	1302	0.00158549
16	4015313	56997551	1302	0.00201652
16	4015313	56997656	1302	0.00170652
16	4015313	56998572	1302	0.00211477
16	4015313	56998761	1302	0.00148158
16	4015313	56998918	1302	0.00258006
16	4015313	56999258	1302	1.89348e-05
16	4015313	56999328	1302	0.00258006
16	4015313	56999949	1302	0.00205725
16	4015313	57000145	1302	0.00158808
16	4015313	57000284	1302	0.00594322
16	4015313	57000885	1302	0.000598144
16	4015313	57000938	1302	0.000191495
16	4015313	57001216	1302	0.00232436
16	4015313	57001387	1302	0.00158808
16	4015313	57001438	1302	0.00226369
16	4015313	57001516	1302	0.00168513
16	4015313	57001794	1302	0.00164072
16	4015313	57001985	1302	0.00145375
16	4015313	57002404	1302	0.00138984
16	4015313	57002663	1302	0.000374326
16	4015313	57002732	1302	0.00110073
16	4015313	57003025	1302	0.00157988
16	4015313	57004889	1302	0.00226559
16	4015313	57005301	1302	0.00221234
16	4015313	57005479	1302	0.00226678
16	4015313	57005620	1302	0.00170539
16	4015313	57006378	1302	0.000656629
16	4015313	57006590	1302	0.0012245
16	4015313	57006829	1302	0.000100339
16	4015313	57007446	1302	7.01277e-06
16	4015313	57007451	1302	1.12151e-06
16	4015313	57007512	1302	0.00134617
16	4015313	57007610	1302	0.00174958
16	4015313	57007734	1302	0.00133969
16	4015313	57008048	1302	0.0013759
16	4015313	57008227	1302	0.00208537
16	4015313	57008287	1302	0.00212703
16	4015313	57008498	1302	0.00124208
16	4015313	57008508	1302	0.000676282
16	4015313	57009195	1302	0.00114286
16	4015313	57009376	1302	0.00149048
16	4015313	57009388	1302	0.000632547
16	4015313	57009544	1302	0.00113671
16	4015313	57009769	1302	0.000697403
16	4015313	57009932	1302	0.000123093
16	4015313	57009941	1302	0.000148627
16	4015313	57009985	1302	0.000254137
16	4015313	57009987	1302	0.00123613
16	4015313	57010486	1302	0.000417999
16	4015313	57010828	1302	0.000129424
16	4015313	57010948	1302	3.39703e-05
16	4015313	57011185	1302	0.000103161
16	4015313	57011452	1302	0.000576164
16	4015313	57011826	1302	0.00139176
16	4015313	57011936	1302	0.000921558
16	4015313	57012379	1302	0.000113163
16	4015313	57012699	1302	0.000870058
16	4015313	57013016	1302	0.00139176
16	4015313	57014319	1302	0.00157688
16	4015313	57014610	1302	0.000364848
16	4015313	57014875	1302	0.00106974
16	4015313	57015091	1302	0.000153101
16	4015313	57015545	1302	1.84558e-07
16	4015313	57016092	1302	0.000775521
16	4015313	57016302	1302	0.00052725
16	4015313	57016445	1302	0.00052725
16	4015313	57016519	1302	0.00052725
16	4015313	57016648	1302	0.00052725
16	4015313	57017319	1302	0.000108316
16	4015313	57017474	1302	2.42679e-05
16	4015313	57017762	1302	0.00022953
16	4015313	57018102	1302	1.54888e-05
16	4015313	57018636	1302	2.03765e-05
16	4015313	57018856	1302	4.92599e-05
16	4015313	57019532	1302	0.00216855
16	4015313	57020205	1302	1.32035e-05
16	4015316	56990716	1302	0.000630477
16	4015316	56990803	1302	0.00180889
16	4015316	56991363	1302	0.000609123
16	4015316	56991513	1302	0.00327931
16	4015316	56991624	1302	0.00159298
16	4015316	56991741	1302	0.00111469
16	4015316	56993025	1302	0.000190113
16	4015316	56993161	1302	0.000923657
16	4015316	56993211	1302	0.0011639
16	4015316	56993324	1302	0.0004747
16	4015316	56993909	1302	0.00282625
16	4015316	56993935	1302	0.00119458
16	4015316	56994192	1302	0.001515
16	4015316	56994212	1302	0.000190113
16	4015316	56994528	1302	0.00081335
16	4015316	56994819	1302	0.00241215
16	4015316	56994894	1302	5.23566e-06
16	4015316	56994990	1302	0.00283146
16	4015316	56995038	1302	0.00130934
16	4015316	56995236	1302	0.00203862
16	4015316	56996104	1302	0.00147027
16	4015316	56996158	1302	0.00206063
16	4015316	56996211	1302	0.00469411
16	4015316	56996288	1302	0.00470928
16	4015316	56997233	1302	0.000624667
16	4015316	56997369	1302	0.00158549
16	4015316	56997551	1302	0.00201652
16	4015316	56997656	1302	0.00170652
16	4015316	56998572	1302	0.00211477
16	4015316	56998761	1302	0.00148158
16	4015316	56998918	1302	0.00258006
16	4015316	56999258	1302	1.89348e-05
16	4015316	56999328	1302	0.00258006
16	4015316	56999949	1302	0.00205725
16	4015316	57000145	1302	0.00158808
16	4015316	57000284	1302	0.00594322
16	4015316	57000885	1302	0.000598144
16	4015316	57000938	1302	0.000191495
16	4015316	57001216	1302	0.00232436
16	4015316	57001387	1302	0.00158808
16	4015316	57001438	1302	0.00226369
16	4015316	57001516	1302	0.00168513
16	4015316	57001794	1302	0.00164072
16	4015316	57001985	1302	0.00145375
16	4015316	57002404	1302	0.00138984
16	4015316	57002663	1302	0.000374326
16	4015316	57002732	1302	0.00110073
16	4015316	57003025	1302	0.00157988
16	4015316	57004889	1302	0.00226559
16	4015316	57005301	1302	0.00221234
16	4015316	57005479	1302	0.00226678
16	4015316	57005620	1302	0.00170539
16	4015316	57006378	1302	0.000656629
16	4015316	57006590	1302	0.0012245
16	4015316	57006829	1302	0.000100339
16	4015316	57007446	1302	7.01277e-06
16	4015316	57007451	1302	1.12151e-06
16	4015316	57007512	1302	0.00134617
16	4015316	57007610	1302	0.00174958
16	4015316	57007734	1302	0.00133969
16	4015316	57008048	1302	0.0013759
16	4015316	57008227	1302	0.00208537
16	4015316	57008287	1302	0.00212703
16	4015316	57008498	1302	0.00124208
16	4015316	57008508	1302	0.000676282
16	4015316	57009195	1302	0.00114286
16	4015316	57009376	1302	0.00149048
16	4015316	57009388	1302	0.000632547
16	4015316	57009544	1302	0.00113671
16	4015316	57009769	1302	0.000697403
16	4015316	57009932	1302	0.000123093
16	4015316	57009941	1302	0.000148627
16	4015316	57009985	1302	0.000254137
16	4015316	57009987	1302	0.00123613
16	4015316	57010486	1302	0.000417999
16	4015316	57010828	1302	0.000129424
16	4015316	57010948	1302	3.39703e-05
16	4015316	57011185	1302	0.000103161
16	4015316	57011452	1302	0.000576164
16	4015316	57011826	1302	0.00139176
16	4015316	57011936	1302	0.000921558
16	4015316	57012379	1302	0.000113163
16	4015316	57012699	1302	0.000870058
16	4015316	57013016	1302	0.00139176
16	4015316	57014319	1302	0.00157688
16	4015316	57014610	1302	0.000364848
16	4015316	57014875	1302	0.00106974
16	4015316	57015091	1302	0.000153101
16	4015316	57015545	1302	1.84558e-07
16	4015316	57016092	1302	0.000775521
16	4015316	57016302	1302	0.00052725
16	4015316	57016445	1302	0.00052725
16	4015316	57016519	1302	0.00052725
16	4015316	57016648	1302	0.00052725
16	4015316	57017319	1302	0.000108316
16	4015316	57017474	1302	2.42679e-05
16	4015316	57017762	1302	0.00022953
16	4015316	57018102	1302	1.54888e-05
16	4015316	57018636	1302	2.03765e-05
16	4015316	57018856	1302	4.92599e-05
16	4015316	57019532	1302	0.00216855
16	4015316	57020205	1302	1.32035e-05
16	4015507	56990716	1302	0.000139828
16	4015507	56990803	1302	0.00323036
16	4015507	56991363	1302	9.21736e-05
16	4015507	56991513	1302	3.62717e-05
16	4015507	56991624	1302	2.87978e-05
16	4015507	56991741	1302	5.10311e-05
16	4015507	56993025	1302	2.29897e-06
16	4015507	56993161	1302	5.37946e-05
16	4015507	56993211	1302	6.44245e-05
16	4015507	56993324	1302	6.66926e-05
16	4015507	56993909	1302	0.000740849
16	4015507	56993935	1302	0.00281583
16	4015507	56994192	1302	0.0027839
16	4015507	56994212	1302	2.29897e-06
16	4015507	56994528	1302	8.77478e-05
16	4015507	56994819	1302	4.08151e-05
16	4015507	56994894	1302	0.000161458
16	4015507	56994990	1302	3.3537e-05
16	4015507	56995038	1302	0.00351293
16	4015507	56995236	1302	6.24912e-07
16	4015507	56996104	1302	8.51751e-09
16	4015507	56996158	1302	7.10073e-06
16	4015507	56996211	1302	2.63589e-05
16	4015507	56996288	1302	9.85317e-06
16	4015507	56997233	1302	0.00201538
16	4015507	56997369	1302	0.00240164
16	4015507	56997551	1302	0.00178589
16	4015507	56997656	1302	2.87372e-05
16	4015507	56998572	1302	0.00115517
16	4015507	56998761	1302	1.81075e-05
16	4015507	56998918	1302	7.54261e-06
16	4015507	56999258	1302	0.00113492
16	4015507	56999328	1302	7.54261e-06
16	4015507	56999949	1302	0.00169384
16	4015507	57000145	1302	2.40266e-05
16	4015507	57000284	1302	0.00165986
16	4015507	57000885	1302	0.00155528
16	4015507	57000938	1302	0.000326131
16	4015507	57001216	1302	8.92433e-06
16	4015507	57001387	1302	2.40266e-05
16	4015507	57001438	1302	1.78062e-05
16	4015507	57001516	1302	8.59749e-05
16	4015507	57001794	1302	0.000404255
16	4015507	57001985	1302	0.000866695
16	4015507	57002404	1302	0.000769332
16	4015507	57002663	1302	0.000583222
16	4015507	57002732	1302	0.00120835
16	4015507	57003025	1302	5.50719e-05
16	4015507	57004889	1302	1.83214e-05
16	4015507	57005301	1302	1.25531e-05
16	4015507	57005479	1302	1.09888e-05
16	4015507	57005620	1302	1.7356e-05
16	4015507	57006378	1302	0.00135559
16	4015507	57006590	1302	0.00120896
16	4015507	57006829	1302	0.000949067
16	4015507	57007446	1302	0.000106117
16	4015507	57007451	1302	0.000248823
16	4015507	57007512	1302	0.000572678
16	4015507	57007610	1302	0.000840195
16	4015507	57007734	1302	0.000914656
16	4015507	57008048	1302	0.000930521
16	4015507	57008227	1302	0.000139057
16	4015507	57008287	1302	0.000133864
16	4015507	57008498	1302	0.00017167
16	4015507	57008508	1302	1.81462e-07
16	4015507	57009195	1302	0.000154285
16	4015507	57009376	1302	0.000331212
16	4015507	57009388	1302	0.000382641
16	4015507	57009544	1302	0.000125968
16	4015507	57009769	1302	5.63466e-05
16	4015507	57009932	1302	4.21771e-05
16	4015507	57009941	1302	2.45681e-05
16	4015507	57009985	1302	0.000985268
16	4015507	57009987	1302	0.000141702
16	4015507	57010486	1302	0.000176504
16	4015507	57010828	1302	0.00141395
16	4015507	57010948	1302	0.000199098
16	4015507	57011185	1302	0.000646045
16	4015507	57011452	1302	0.000477401
16	4015507	57011826	1302	9.55401e-05
16	4015507	57011936	1302	2.66305e-05
16	4015507	57012379	1302	0.00180792
16	4015507	57012699	1302	0.000401782
16	4015507	57013016	1302	9.55401e-05
16	4015507	57014319	1302	9.38035e-05
16	4015507	57014610	1302	4.12001e-07
16	4015507	57014875	1302	0.000301528
16	4015507	57015091	1302	0.000125242
16	4015507	57015545	1302	0.00100587
16	4015507	57016092	1302	0.000111499
16	4015507	57016302	1302	0.000296515
16	4015507	57016445	1302	0.000296515
16	4015507	57016519	1302	0.000296515
16	4015507	57016648	1302	0.000296515
16	4015507	57017319	1302	2.81628e-05
16	4015507	57017474	1302	1.09112e-05
16	4015507	57017762	1302	3.54898e-05
16	4015507	57018102	1302	4.46711e-05
16	4015507	57018636	1302	0.000612648
16	4015507	57018856	1302	0.00012476
16	4015507	57019532	1302	0.00141444
16	4015507	57020205	1302	0.000378642
16	4015729	56990716	1302	0.0016975
16	4015729	56990803	1302	3.22714e-05
16	4015729	56991363	1302	0.00136848
16	4015729	56991513	1302	0.00109075
16	4015729	56991624	1302	0.00508795
16	4015729	56991741	1302	0.00486856
16	4015729	56993025	1302	0.00183255
16	4015729	56993161	1302	0.00147437
16	4015729	56993211	1302	0.00474962
16	4015729	56993324	1302	0.00194184
16	4015729	56993909	1302	0.00314975
16	4015729	56993935	1302	8.39012e-05
16	4015729	56994192	1302	0.000138643
16	4015729	56994212	1302	0.00183255
16	4015729	56994528	1302	0.00150011
16	4015729	56994819	1302	0.000560199
16	4015729	56994894	1302	0.000247594
16	4015729	56994990	1302	0.000462077
16	4015729	56995038	1302	4.81528e-05
16	4015729	56995236	1302	0.00336572
16	4015729	56996104	1302	5.07058e-06
16	4015729	56996158	1302	0.00360867
16	4015729	56996211	1302	0.00291295
16	4015729	56996288	1302	0.00292237
16	4015729	56997233	1302	0.00589502
16	4015729	56997369	1302	8.87396e-09
16	4015729	56997551	1302	4.76592e-06
16	4015729	56997656	1302	1.39936e-07
16	4015729	56998572	1302	0.00346255
16	4015729	56998761	1302	0.000213517
16	4015729	56998918	1302	0.00148922
16	4015729	56999258	1302	0.00200596
16	4015729	56999328	1302	0.00148922
16	4015729	56999949	1302	4.9071e-05
16	4015729	57000145	1302	0.000127458
16	4015729	57000284	1302	5.71019e-06
16	4015729	57000885	1302	0.00504352
16	4015729	57000938	1302	0.00383072
16	4015729	57001216	1302	0.00164228
16	4015729	57001387	1302	0.000127458
16	4015729	57001438	1302	0.00153729
16	4015729	57001516	1302	1.34068e-05
16	4015729	57001794	1302	0.000478039
16	4015729	57001985	1302	0.000109747
16	4015729	57002404	1302	0.000131208
16	4015729	57002663	1302	0.000622905
16	4015729	57002732	1302	0.00344454
16	4015729	57003025	1302	0.000270194
16	4015729	57004889	1302	0.00153971
16	4015729	57005301	1302	0.0016004
16	4015729	57005479	1302	0.00179034
16	4015729	57005620	1302	0.000149196
16	4015729	57006378	1302	0.00380047
16	4015729	57006590	1302	0.00303223
16	4015729	57006829	1302	0.00105839
16	4015729	57007446	1302	0.00109132
16	4015729	57007451	1302	0.00085836
16	4015729	57007512	1302	2.13346e-05
16	4015729	57007610	1302	1.52599e-05
16	4015729	57007734	1302	0.000161452
16	4015729	57008048	1302	0.000235285
16	4015729	57008227	1302	0.00138997
16	4015729	57008287	1302	0.0011231
16	4015729	57008498	1302	5.82259e-06
16	4015729	57008508	1302	0.00109956
16	4015729	57009195	1302	1.20907e-05
16	4015729	57009376	1302	0.00202735
16	4015729	57009388	1302	0.000656308
16	4015729	57009544	1302	9.91912e-06
16	4015729	57009769	1302	0.00235092
16	4015729	57009932	1302	0.00239014
16	4015729	57009941	1302	0.0023364
16	4015729	57009985	1302	0.000532419
16	4015729	57009987	1302	1.51871e-05
16	4015729	57010486	1302	0.00340797
16	4015729	57010828	1302	0.000645528
16	4015729	57010948	1302	0.000112628
16	4015729	57011185	1302	0.000456562
16	4015729	57011452	1302	0.000492498
16	4015729	57011826	1302	5.02261e-05
16	4015729	57011936	1302	5.05967e-07
16	4015729	57012379	1302	0.000907146
16	4015729	57012699	1302	0.000555446
16	4015729	57013016	1302	5.02261e-05
16	4015729	57014319	1302	0.00127053
16	4015729	57014610	1302	0.00119275
16	4015729	57014875	1302	0.000699107
16	4015729	57015091	1302	0.00298645
16	4015729	57015545	1302	0.000714829
16	4015729	57016092	1302	0.00174067
16	4015729	57016302	1302	4.43285e-05
16	4015729	57016445	1302	4.43285e-05
16	4015729	57016519	1302	4.43285e-05
16	4015729	57016648	1302	4.43285e-05
16	4015729	57017319	1302	0.00279963
16	4015729	57017474	1302	0.00297672
16	4015729	57017762	1302	0.00163539
16	4015729	57018102	1302	0.00303756
16	4015729	57018636	1302	0.000732815
16	4015729	57018856	1302	0.00270139
16	4015729	57019532	1302	0.000184741
16	4015729	57020205	1302	0.000586276
16	4016049	56990716	1302	0.000137585
16	4016049	56990803	1302	0.00336834
16	4016049	56991363	1302	8.96248e-05
16	4016049	56991513	1302	2.07788e-05
16	4016049	56991624	1302	5.31137e-05
16	4016049	56991741	1302	8.28158e-05
16	4016049	56993025	1302	1.53555e-05
16	4016049	56993161	1302	5.37833e-05
16	4016049	56993211	1302	9.99728e-05
16	4016049	56993324	1302	6.2741e-05
16	4016049	56993909	1302	0.000810306
16	4016049	56993935	1302	0.00333182
16	4016049	56994192	1302	0.00329847
16	4016049	56994212	1302	1.53555e-05
16	4016049	56994528	1302	8.62348e-05
16	4016049	56994819	1302	3.10432e-05
16	4016049	56994894	1302	0.000203267
16	4016049	56994990	1302	2.38977e-05
16	4016049	56995038	1302	0.00365615
16	4016049	56995236	1302	2.05977e-05
16	4016049	56996104	1302	1.1019e-05
16	4016049	56996158	1302	7.23321e-05
16	4016049	56996211	1302	4.39038e-05
16	4016049	56996288	1302	2.1415e-05
16	4016049	56997233	1302	0.00250386
16	4016049	56997369	1302	0.00251693
16	4016049	56997551	1302	0.00169302
16	4016049	56997656	1302	7.70763e-05
16	4016049	56998572	1302	0.00122861
16	4016049	56998761	1302	3.2373e-05
16	4016049	56998918	1302	1.18643e-06
16	4016049	56999258	1302	0.00108868
16	4016049	56999328	1302	1.18643e-06
16	4016049	56999949	1302	0.00159194
16	4016049	57000145	1302	3.98361e-05
16	4016049	57000284	1302	0.00177274
16	4016049	57000885	1302	0.00182597
16	4016049	57000938	1302	0.000511341
16	4016049	57001216	1302	1.84904e-06
16	4016049	57001387	1302	3.98361e-05
16	4016049	57001438	1302	6.68746e-06
16	4016049	57001516	1302	0.000160796
16	4016049	57001794	1302	0.000297689
16	4016049	57001985	1302	0.000894889
16	4016049	57002404	1302	0.000796442
16	4016049	57002663	1302	0.000521244
16	4016049	57002732	1302	0.00124352
16	4016049	57003025	1302	3.96304e-05
16	4016049	57004889	1302	6.4936e-06
16	4016049	57005301	1302	3.2271e-06
16	4016049	57005479	1302	2.34138e-06
16	4016049	57005620	1302	3.23761e-05
16	4016049	57006378	1302	0.00161562
16	4016049	57006590	1302	0.00144301
16	4016049	57006829	1302	0.00102836
16	4016049	57007446	1302	0.000134592
16	4016049	57007451	1302	0.000222453
16	4016049	57007512	1302	0.000313631
16	4016049	57007610	1302	0.0010857
16	4016049	57007734	1302	0.00100778
16	4016049	57008048	1302	0.00102689
16	4016049	57008227	1302	6.38724e-05
16	4016049	57008287	1302	5.98314e-05
16	4016049	57008498	1302	4.75908e-05
16	4016049	57008508	1302	1.74772e-06
16	4016049	57009195	1302	3.92255e-05
16	4016049	57009376	1302	0.000299364
16	4016049	57009388	1302	0.000394633
16	4016049	57009544	1302	2.48288e-05
16	4016049	57009769	1302	5.64454e-05
16	4016049	57009932	1302	0.000113576
16	4016049	57009941	1302	8.27528e-05
16	4016049	57009985	1302	0.000941469
16	4016049	57009987	1302	3.155e-05
16	4016049	57010486	1302	0.000259252
16	4016049	57010828	1302	0.00136025
16	4016049	57010948	1302	0.000349562
16	4016049	57011185	1302	0.000421449
16	4016049	57011452	1302	0.000494279
16	4016049	57011826	1302	1.13416e-05
16	4016049	57011936	1302	9.42931e-07
16	4016049	57012379	1302	0.00173759
16	4016049	57012699	1302	0.000411191
16	4016049	57013016	1302	1.13416e-05
16	4016049	57014319	1302	6.03737e-05
16	4016049	57014610	1302	5.84222e-06
16	4016049	57014875	1302	0.000309439
16	4016049	57015091	1302	0.000195088
16	4016049	57015545	1302	0.000960564
16	4016049	57016092	1302	9.67694e-05
16	4016049	57016302	1302	0.000121258
16	4016049	57016445	1302	0.000121258
16	4016049	57016519	1302	0.000121258
16	4016049	57016648	1302	0.000121258
16	4016049	57017319	1302	6.67296e-05
16	4016049	57017474	1302	5.85735e-05
16	4016049	57017762	1302	7.31275e-06
16	4016049	57018102	1302	0.000119916
16	4016049	57018636	1302	0.00057947
16	4016049	57018856	1302	0.000125465
16	4016049	57019532	1302	0.00172299
16	4016049	57020205	1302	0.000142033
16	4016377	56990716	1302	0.000110249
16	4016377	56990803	1302	0.00356541
16	4016377	56991363	1302	6.775e-05
16	4016377	56991513	1302	2.15619e-05
16	4016377	56991624	1302	0.000123357
16	4016377	56991741	1302	0.000167267
16	4016377	56993025	1302	4.84346e-05
16	4016377	56993161	1302	3.79717e-05
16	4016377	56993211	1302	0.000191388
16	4016377	56993324	1302	4.41019e-05
16	4016377	56993909	1302	0.000683015
16	4016377	56993935	1302	0.00353455
16	4016377	56994192	1302	0.00350096
16	4016377	56994212	1302	4.84346e-05
16	4016377	56994528	1302	6.51198e-05
16	4016377	56994819	1302	3.50603e-05
16	4016377	56994894	1302	0.000267045
16	4016377	56994990	1302	2.71015e-05
16	4016377	56995038	1302	0.00386075
16	4016377	56995236	1302	7.59195e-06
16	4016377	56996104	1302	1.05017e-05
16	4016377	56996158	1302	4.492e-05
16	4016377	56996211	1302	6.547e-05
16	4016377	56996288	1302	3.72362e-05
16	4016377	56997233	1302	0.0024257
16	4016377	56997369	1302	0.0026899
16	4016377	56997551	1302	0.00185694
16	4016377	56997656	1302	5.14113e-06
16	4016377	56998572	1302	0.0014615
16	4016377	56998761	1302	1.14277e-05
16	4016377	56998918	1302	1.85413e-05
16	4016377	56999258	1302	0.00117728
16	4016377	56999328	1302	1.85413e-05
16	4016377	56999949	1302	0.00175048
16	4016377	57000145	1302	1.58957e-05
16	4016377	57000284	1302	0.00156987
16	4016377	57000885	1302	0.00177623
16	4016377	57000938	1302	0.000508444
16	4016377	57001216	1302	2.11136e-05
16	4016377	57001387	1302	1.58957e-05
16	4016377	57001438	1302	3.37627e-05
16	4016377	57001516	1302	3.83925e-05
16	4016377	57001794	1302	0.000378479
16	4016377	57001985	1302	0.000875956
16	4016377	57002404	1302	0.000779259
16	4016377	57002663	1302	0.000673489
16	4016377	57002732	1302	0.00137645
16	4016377	57003025	1302	4.23439e-05
16	4016377	57004889	1302	3.31982e-05
16	4016377	57005301	1302	2.51113e-05
16	4016377	57005479	1302	2.24834e-05
16	4016377	57005620	1302	3.55109e-05
16	4016377	57006378	1302	0.00157162
16	4016377	57006590	1302	0.00139781
16	4016377	57006829	1302	0.000978924
16	4016377	57007446	1302	0.000119335
16	4016377	57007451	1302	0.000264104
16	4016377	57007512	1302	0.000415921
16	4016377	57007610	1302	0.000943388
16	4016377	57007734	1302	0.000869631
16	4016377	57008048	1302	0.000888438
16	4016377	57008227	1302	6.36534e-05
16	4016377	57008287	1302	5.94275e-05
16	4016377	57008498	1302	9.25885e-05
16	4016377	57008508	1302	9.99696e-07
16	4016377	57009195	1302	8.08472e-05
16	4016377	57009376	1302	0.000246795
16	4016377	57009388	1302	0.000380904
16	4016377	57009544	1302	5.9341e-05
16	4016377	57009769	1302	0.000111875
16	4016377	57009932	1302	4.60462e-05
16	4016377	57009941	1302	2.7221e-05
16	4016377	57009985	1302	0.000822016
16	4016377	57009987	1302	6.94328e-05
16	4016377	57010486	1302	0.000270213
16	4016377	57010828	1302	0.00121375
16	4016377	57010948	1302	0.00028374
16	4016377	57011185	1302	0.00050548
16	4016377	57011452	1302	0.000479951
16	4016377	57011826	1302	3.69792e-05
16	4016377	57011936	1302	3.22722e-06
16	4016377	57012379	1302	0.00156759
16	4016377	57012699	1302	0.000395799
16	4016377	57013016	1302	3.69792e-05
16	4016377	57014319	1302	5.99661e-05
16	4016377	57014610	1302	1.00878e-08
16	4016377	57014875	1302	0.000296386
16	4016377	57015091	1302	0.000204436
16	4016377	57015545	1302	0.00084002
16	4016377	57016092	1302	6.96351e-05
16	4016377	57016302	1302	0.000188146
16	4016377	57016445	1302	0.000188146
16	4016377	57016519	1302	0.000188146
16	4016377	57016648	1302	0.000188146
16	4016377	57017319	1302	7.31907e-05
16	4016377	57017474	1302	1.52873e-05
16	4016377	57017762	1302	2.39509e-05
16	4016377	57018102	1302	5.10836e-05
16	4016377	57018636	1302	0.000489303
16	4016377	57018856	1302	0.000202856
16	4016377	57019532	1302	0.00154609
16	4016377	57020205	1302	0.000190798
16	4016676	56990716	1302	0.0011423
16	4016676	56990803	1302	1.71384e-05
16	4016676	56991363	1302	0.00105675
16	4016676	56991513	1302	0.0031126
16	4016676	56991624	1302	0.00388539
16	4016676	56991741	1302	0.0028958
16	4016676	56993025	1302	0.000107803
16	4016676	56993161	1302	0.00084057
16	4016676	56993211	1302	0.00295905
16	4016676	56993324	1302	0.00102092
16	4016676	56993909	1302	0.00299846
16	4016676	56993935	1302	7.89182e-05
16	4016676	56994192	1302	7.11885e-05
16	4016676	56994212	1302	0.000107803
16	4016676	56994528	1302	0.000910656
16	4016676	56994819	1302	0.0020297
16	4016676	56994894	1302	0.00015229
16	4016676	56994990	1302	0.00201832
16	4016676	56995038	1302	2.48436e-05
16	4016676	56995236	1302	0.00228947
16	4016676	56996104	1302	0.000515815
16	4016676	56996158	1302	0.00212019
16	4016676	56996211	1302	0.00341141
16	4016676	56996288	1302	0.00310511
16	4016676	56997233	1302	0.00182032
16	4016676	56997369	1302	1.16103e-07
16	4016676	56997551	1302	3.87159e-06
16	4016676	56997656	1302	0.000731427
16	4016676	56998572	1302	0.00414955
16	4016676	56998761	1302	0.00211903
16	4016676	56998918	1302	0.000638652
16	4016676	56999258	1302	8.20919e-05
16	4016676	56999328	1302	0.000638652
16	4016676	56999949	1302	9.7202e-07
16	4016676	57000145	1302	0.00233692
16	4016676	57000284	1302	0.000992724
16	4016676	57000885	1302	0.00236746
16	4016676	57000938	1302	0.00129277
16	4016676	57001216	1302	0.000577553
16	4016676	57001387	1302	0.00233692
16	4016676	57001438	1302	0.000553927
16	4016676	57001516	1302	0.00072226
16	4016676	57001794	1302	0.00131456
16	4016676	57001985	1302	3.26285e-06
16	4016676	57002404	1302	6.07329e-06
16	4016676	57002663	1302	0.00057351
16	4016676	57002732	1302	0.00260392
16	4016676	57003025	1302	0.00232486
16	4016676	57004889	1302	0.00078892
16	4016676	57005301	1302	0.00076336
16	4016676	57005479	1302	0.000841623
16	4016676	57005620	1302	0.00219746
16	4016676	57006378	1302	0.00349653
16	4016676	57006590	1302	0.00444056
16	4016676	57006829	1302	2.75071e-06
16	4016676	57007446	1302	0.000295554
16	4016676	57007451	1302	0.000159839
16	4016676	57007512	1302	0.001788
16	4016676	57007610	1302	0.000316079
16	4016676	57007734	1302	0.000102669
16	4016676	57008048	1302	6.97762e-05
16	4016676	57008227	1302	0.00362397
16	4016676	57008287	1302	0.00346062
16	4016676	57008498	1302	0.00159037
16	4016676	57008508	1302	0.00109987
16	4016676	57009195	1302	0.00167965
16	4016676	57009376	1302	0.00247074
16	4016676	57009388	1302	0.000104721
16	4016676	57009544	1302	0.00149527
16	4016676	57009769	1302	0.000213843
16	4016676	57009932	1302	0.000435833
16	4016676	57009941	1302	0.000517657
16	4016676	57009985	1302	0.00292388
16	4016676	57009987	1302	0.00141028
16	4016676	57010486	1302	0.00123791
16	4016676	57010828	1302	0.00242582
16	4016676	57010948	1302	0.000138154
16	4016676	57011185	1302	0.00130366
16	4016676	57011452	1302	3.61204e-05
16	4016676	57011826	1302	0.00174539
16	4016676	57011936	1302	0.00183103
16	4016676	57012379	1302	0.00204334
16	4016676	57012699	1302	9.98641e-06
16	4016676	57013016	1302	0.00174539
16	4016676	57014319	1302	0.00260456
16	4016676	57014610	1302	0.000560586
16	4016676	57014875	1302	3.97443e-07
16	4016676	57015091	1302	0.000679107
16	4016676	57015545	1302	0.00164072
16	4016676	57016092	1302	0.00160315
16	4016676	57016302	1302	0.00104088
16	4016676	57016445	1302	0.00104088
16	4016676	57016519	1302	0.00104088
16	4016676	57016648	1302	0.00104088
16	4016676	57017319	1302	0.000668626
16	4016676	57017474	1302	0.000188347
16	4016676	57017762	1302	0.000784315
16	4016676	57018102	1302	0.000145535
16	4016676	57018636	1302	0.00136464
16	4016676	57018856	1302	2.31053e-05
16	4016676	57019532	1302	0.00111327
16	4016676	57020205	1302	0.000104844
16	4017392	56990716	1302	0.00154637
16	4017392	56990803	1302	2.5284e-05
16	4017392	56991363	1302	0.00123367
16	4017392	56991513	1302	0.000864676
16	4017392	56991624	1302	0.00487383
16	4017392	56991741	1302	0.00465884
16	4017392	56993025	1302	0.00197171
16	4017392	56993161	1302	0.00133523
16	4017392	56993211	1302	0.00454258
16	4017392	56993324	1302	0.0017771
16	4017392	56993909	1302	0.00304673
16	4017392	56993935	1302	7.18798e-05
16	4017392	56994192	1302	0.000122845
16	4017392	56994212	1302	0.00197171
16	4017392	56994528	1302	0.00135856
16	4017392	56994819	1302	0.000400909
16	4017392	56994894	1302	0.000268233
16	4017392	56994990	1302	0.000319044
16	4017392	56995038	1302	3.94624e-05
16	4017392	56995236	1302	0.00300324
16	4017392	56996104	1302	1.80116e-06
16	4017392	56996158	1302	0.00323455
16	4017392	56996211	1302	0.00242352
16	4017392	56996288	1302	0.00243135
16	4017392	56997233	1302	0.00527875
16	4017392	56997369	1302	2.91666e-07
16	4017392	56997551	1302	2.09331e-05
16	4017392	56997656	1302	1.54102e-05
16	4017392	56998572	1302	0.0030539
16	4017392	56998761	1302	0.000121838
16	4017392	56998918	1302	0.00134788
16	4017392	56999258	1302	0.00214091
16	4017392	56999328	1302	0.00134788
16	4017392	56999949	1302	8.9217e-05
16	4017392	57000145	1302	5.97046e-05
16	4017392	57000284	1302	4.35113e-05
16	4017392	57000885	1302	0.00479472
16	4017392	57000938	1302	0.00392069
16	4017392	57001216	1302	0.00149263
16	4017392	57001387	1302	5.97046e-05
16	4017392	57001438	1302	0.0013931
16	4017392	57001516	1302	1.45095e-08
16	4017392	57001794	1302	0.00079091
16	4017392	57001985	1302	3.36159e-05
16	4017392	57002404	1302	4.59458e-05
16	4017392	57002663	1302	0.000706114
16	4017392	57002732	1302	0.00324935
16	4017392	57003025	1302	0.000165602
16	4017392	57004889	1302	0.00139529
16	4017392	57005301	1302	0.00145291
16	4017392	57005479	1302	0.00163353
16	4017392	57005620	1302	7.52922e-05
16	4017392	57006378	1302	0.0035858
16	4017392	57006590	1302	0.0028459
16	4017392	57006829	1302	0.00116018
16	4017392	57007446	1302	0.00134451
16	4017392	57007451	1302	0.00108628
16	4017392	57007512	1302	1.18332e-06
16	4017392	57007610	1302	6.52536e-06
16	4017392	57007734	1302	3.84922e-05
16	4017392	57008048	1302	7.81556e-05
16	4017392	57008227	1302	0.000978166
16	4017392	57008287	1302	0.000757201
16	4017392	57008498	1302	3.49965e-05
16	4017392	57008508	1302	0.000874192
16	4017392	57009195	1302	1.26006e-09
16	4017392	57009376	1302	0.00165761
16	4017392	57009388	1302	0.00043404
16	4017392	57009544	1302	4.4204e-05
16	4017392	57009769	1302	0.00253153
16	4017392	57009932	1302	0.00223165
16	4017392	57009941	1302	0.00218005
16	4017392	57009985	1302	0.000491109
16	4017392	57009987	1302	5.47844e-05
16	4017392	57010486	1302	0.00348324
16	4017392	57010828	1302	0.000600003
16	4017392	57010948	1302	5.11797e-05
16	4017392	57011185	1302	0.000423704
16	4017392	57011452	1302	0.000304223
16	4017392	57011826	1302	0.0001123
16	4017392	57011936	1302	7.81476e-06
16	4017392	57012379	1302	0.000854087
16	4017392	57012699	1302	0.00035156
16	4017392	57013016	1302	0.0001123
16	4017392	57014319	1302	0.000877114
16	4017392	57014610	1302	0.000955848
16	4017392	57014875	1302	0.000466553
16	4017392	57015091	1302	0.00305851
16	4017392	57015545	1302	0.000666764
16	4017392	57016092	1302	0.00139542
16	4017392	57016302	1302	0.000102971
16	4017392	57016445	1302	0.000102971
16	4017392	57016519	1302	0.000102971
16	4017392	57016648	1302	0.000102971
16	4017392	57017319	1302	0.00286963
16	4017392	57017474	1302	0.00279532
16	4017392	57017762	1302	0.0013535
16	4017392	57018102	1302	0.0028554
16	4017392	57018636	1302	0.000683861
16	4017392	57018856	1302	0.00289277
16	4017392	57019532	1302	9.11501e-05
16	4017392	57020205	1302	0.000459215
16	4017566	56990716	1302	8.27803e-06
16	4017566	56990803	1302	0.00281702
16	4017566	56991363	1302	3.23101e-07
16	4017566	56991513	1302	0.000314383
16	4017566	56991624	1302	0.00023903
16	4017566	56991741	1302	0.000300273
16	4017566	56993025	1302	8.39926e-07
16	4017566	56993161	1302	2.3554e-05
16	4017566	56993211	1302	0.000332889
16	4017566	56993324	1302	6.32257e-06
16	4017566	56993909	1302	0.000201566
16	4017566	56993935	1302	0.00222625
16	4017566	56994192	1302	0.00196694
16	4017566	56994212	1302	8.39926e-07
16	4017566	56994528	1302	1.87561e-06
16	4017566	56994819	1302	0.000255598
16	4017566	56994894	1302	0.000202881
16	4017566	56994990	1302	0.000306474
16	4017566	56995038	1302	0.00306234
16	4017566	56995236	1302	9.49239e-05
16	4017566	56996104	1302	0.000126563
16	4017566	56996158	1302	0.000180163
16	4017566	56996211	1302	0.000635654
16	4017566	56996288	1302	0.000543383
16	4017566	56997233	1302	0.00274121
16	4017566	56997369	1302	0.00177801
16	4017566	56997551	1302	0.00117907
16	4017566	56997656	1302	3.3233e-05
16	4017566	56998572	1302	0.00225056
16	4017566	56998761	1302	0.0003976
16	4017566	56998918	1302	0.00014416
16	4017566	56999258	1302	0.000923243
16	4017566	56999328	1302	0.00014416
16	4017566	56999949	1302	0.00106221
16	4017566	57000145	1302	0.000418167
16	4017566	57000284	1302	0.000515931
16	4017566	57000885	1302	0.00223165
16	4017566	57000938	1302	0.0006034
16	4017566	57001216	1302	0.000153924
16	4017566	57001387	1302	0.000418167
16	4017566	57001438	1302	0.000183491
16	4017566	57001516	1302	3.62388e-06
16	4017566	57001794	1302	0.000320769
16	4017566	57001985	1302	0.000878309
16	4017566	57002404	1302	0.000786963
16	4017566	57002663	1302	0.00116642
16	4017566	57002732	1302	0.00172073
16	4017566	57003025	1302	0.000321897
16	4017566	57004889	1302	0.000128887
16	4017566	57005301	1302	0.000112251
16	4017566	57005479	1302	0.000104937
16	4017566	57005620	1302	0.000234148
16	4017566	57006378	1302	0.00161269
16	4017566	57006590	1302	0.00179834
16	4017566	57006829	1302	0.00109589
16	4017566	57007446	1302	3.18649e-05
16	4017566	57007451	1302	0.000155805
16	4017566	57007512	1302	0.000828836
16	4017566	57007610	1302	0.000323336
16	4017566	57007734	1302	0.000358875
16	4017566	57008048	1302	0.000375956
16	4017566	57008227	1302	0.000234554
16	4017566	57008287	1302	0.000223684
16	4017566	57008498	1302	0.000338596
16	4017566	57008508	1302	1.99991e-06
16	4017566	57009195	1302	0.000318608
16	4017566	57009376	1302	0.000220017
16	4017566	57009388	1302	0.00037563
16	4017566	57009544	1302	0.000270785
16	4017566	57009769	1302	6.33556e-05
16	4017566	57009932	1302	1.31053e-06
16	4017566	57009941	1302	7.54999e-06
16	4017566	57009985	1302	0.000779537
16	4017566	57009987	1302	0.000289172
16	4017566	57010486	1302	6.69177e-05
16	4017566	57010828	1302	0.00114147
16	4017566	57010948	1302	4.9908e-05
16	4017566	57011185	1302	0.000868736
16	4017566	57011452	1302	0.000481417
16	4017566	57011826	1302	0.000293557
16	4017566	57011936	1302	7.3202e-05
16	4017566	57012379	1302	0.00143899
16	4017566	57012699	1302	0.000380498
16	4017566	57013016	1302	0.000293557
16	4017566	57014319	1302	0.000225712
16	4017566	57014610	1302	3.56591e-07
16	4017566	57014875	1302	0.000285894
16	4017566	57015091	1302	3.61833e-05
16	4017566	57015545	1302	0.000571781
16	4017566	57016092	1302	4.13472e-05
16	4017566	57016302	1302	0.000614138
16	4017566	57016445	1302	0.000614138
16	4017566	57016519	1302	0.000614138
16	4017566	57016648	1302	0.000614138
16	4017566	57017319	1302	4.42687e-06
16	4017566	57017474	1302	5.0922e-05
16	4017566	57017762	1302	5.72985e-05
16	4017566	57018102	1302	1.88735e-05
16	4017566	57018636	1302	0.000236049
16	4017566	57018856	1302	0.000133997
16	4017566	57019532	1302	0.00204689
16	4017566	57020205	1302	2.47078e-05
16	4019064	56990716	1302	0.000104289
16	4019064	56990803	1302	0.00347617
16	4019064	56991363	1302	6.32462e-05
16	4019064	56991513	1302	3.97778e-05
16	4019064	56991624	1302	0.000147742
16	4019064	56991741	1302	0.000195343
16	4019064	56993025	1302	4.36083e-05
16	4019064	56993161	1302	3.4433e-05
16	4019064	56993211	1302	0.000221235
16	4019064	56993324	1302	4.07126e-05
16	4019064	56993909	1302	0.000610013
16	4019064	56993935	1302	0.00344361
16	4019064	56994192	1302	0.00341031
16	4019064	56994212	1302	4.36083e-05
16	4019064	56994528	1302	6.05782e-05
16	4019064	56994819	1302	5.58582e-05
16	4019064	56994894	1302	0.000288325
16	4019064	56994990	1302	4.58976e-05
16	4019064	56995038	1302	0.00376708
16	4019064	56995236	1302	3.82975e-05
16	4019064	56996104	1302	7.62374e-08
16	4019064	56996158	1302	0.000102309
16	4019064	56996211	1302	9.16534e-05
16	4019064	56996288	1302	5.76252e-05
16	4019064	56997233	1302	0.00276305
16	4019064	56997369	1302	0.00261438
16	4019064	56997551	1302	0.0017897
16	4019064	56997656	1302	3.29278e-05
16	4019064	56998572	1302	0.0015435
16	4019064	56998761	1302	2.47813e-05
16	4019064	56998918	1302	2.0549e-05
16	4019064	56999258	1302	0.00128279
16	4019064	56999328	1302	2.0549e-05
16	4019064	56999949	1302	0.00168573
16	4019064	57000145	1302	3.12282e-05
16	4019064	57000284	1302	0.0016933
16	4019064	57000885	1302	0.00207527
16	4019064	57000938	1302	0.000678851
16	4019064	57001216	1302	2.3207e-05
16	4019064	57001387	1302	3.12282e-05
16	4019064	57001438	1302	3.63814e-05
16	4019064	57001516	1302	9.28647e-05
16	4019064	57001794	1302	0.000348223
16	4019064	57001985	1302	0.000985589
16	4019064	57002404	1302	0.000882881
16	4019064	57002663	1302	0.00075884
16	4019064	57002732	1302	0.00164203
16	4019064	57003025	1302	6.55914e-05
16	4019064	57004889	1302	3.59644e-05
16	4019064	57005301	1302	2.756e-05
16	4019064	57005479	1302	2.48624e-05
16	4019064	57005620	1302	5.64773e-05
16	4019064	57006378	1302	0.00185522
16	4019064	57006590	1302	0.00166638
16	4019064	57006829	1302	0.00107643
16	4019064	57007446	1302	0.000155933
16	4019064	57007451	1302	0.000317497
16	4019064	57007512	1302	0.000482487
16	4019064	57007610	1302	0.00103392
16	4019064	57007734	1302	0.000957372
16	4019064	57008048	1302	0.000976624
16	4019064	57008227	1302	6.3306e-05
16	4019064	57008287	1302	5.91689e-05
16	4019064	57008498	1302	0.00012562
16	4019064	57008508	1302	5.39167e-06
16	4019064	57009195	1302	0.000111714
16	4019064	57009376	1302	0.000241138
16	4019064	57009388	1302	0.000456823
16	4019064	57009544	1302	8.64571e-05
16	4019064	57009769	1302	0.000196876
16	4019064	57009932	1302	2.80795e-05
16	4019064	57009941	1302	1.3956e-05
16	4019064	57009985	1302	0.000898448
16	4019064	57009987	1302	9.87123e-05
16	4019064	57010486	1302	0.000399039
16	4019064	57010828	1302	0.00130534
16	4019064	57010948	1302	0.000330967
16	4019064	57011185	1302	0.000635284
16	4019064	57011452	1302	0.000563743
16	4019064	57011826	1302	5.94445e-05
16	4019064	57011936	1302	1.14426e-05
16	4019064	57012379	1302	0.00167066
16	4019064	57012699	1302	0.00047404
16	4019064	57013016	1302	5.94445e-05
16	4019064	57014319	1302	5.97052e-05
16	4019064	57014610	1302	1.52913e-06
16	4019064	57014875	1302	0.000365011
16	4019064	57015091	1302	0.000318269
16	4019064	57015545	1302	0.000916831
16	4019064	57016092	1302	6.64154e-05
16	4019064	57016302	1302	0.000233966
16	4019064	57016445	1302	0.000233966
16	4019064	57016519	1302	0.000233966
16	4019064	57016648	1302	0.000233966
16	4019064	57017319	1302	8.70959e-05
16	4019064	57017474	1302	5.79318e-06
16	4019064	57017762	1302	3.89974e-05
16	4019064	57018102	1302	3.19108e-05
16	4019064	57018636	1302	0.000548317
16	4019064	57018856	1302	0.000312181
16	4019064	57019532	1302	0.00169992
16	4019064	57020205	1302	0.000229496
16	4019216	56990716	1302	0.000104289
16	4019216	56990803	1302	0.00347617
16	4019216	56991363	1302	6.32462e-05
16	4019216	56991513	1302	3.97778e-05
16	4019216	56991624	1302	0.000147742
16	4019216	56991741	1302	0.000195343
16	4019216	56993025	1302	4.36083e-05
16	4019216	56993161	1302	3.4433e-05
16	4019216	56993211	1302	0.000221235
16	4019216	56993324	1302	4.07126e-05
16	4019216	56993909	1302	0.000610013
16	4019216	56993935	1302	0.00344361
16	4019216	56994192	1302	0.00341031
16	4019216	56994212	1302	4.36083e-05
16	4019216	56994528	1302	6.05782e-05
16	4019216	56994819	1302	5.58582e-05
16	4019216	56994894	1302	0.000288325
16	4019216	56994990	1302	4.58976e-05
16	4019216	56995038	1302	0.00376708
16	4019216	56995236	1302	3.82975e-05
16	4019216	56996104	1302	7.62374e-08
16	4019216	56996158	1302	0.000102309
16	4019216	56996211	1302	9.16534e-05
16	4019216	56996288	1302	5.76252e-05
16	4019216	56997233	1302	0.00276305
16	4019216	56997369	1302	0.00261438
16	4019216	56997551	1302	0.0017897
16	4019216	56997656	1302	3.29278e-05
16	4019216	56998572	1302	0.0015435
16	4019216	56998761	1302	2.47813e-05
16	4019216	56998918	1302	2.0549e-05
16	4019216	56999258	1302	0.00128279
16	4019216	56999328	1302	2.0549e-05
16	4019216	56999949	1302	0.00168573
16	4019216	57000145	1302	3.12282e-05
16	4019216	57000284	1302	0.0016933
16	4019216	57000885	1302	0.00207527
16	4019216	57000938	1302	0.000678851
16	4019216	57001216	1302	2.3207e-05
16	4019216	57001387	1302	3.12282e-05
16	4019216	57001438	1302	3.63814e-05
16	4019216	57001516	1302	9.28647e-05
16	4019216	57001794	1302	0.000348223
16	4019216	57001985	1302	0.000985589
16	4019216	57002404	1302	0.000882881
16	4019216	57002663	1302	0.00075884
16	4019216	57002732	1302	0.00164203
16	4019216	57003025	1302	6.55914e-05
16	4019216	57004889	1302	3.59644e-05
16	4019216	57005301	1302	2.756e-05
16	4019216	57005479	1302	2.48624e-05
16	4019216	57005620	1302	5.64773e-05
16	4019216	57006378	1302	0.00185522
16	4019216	57006590	1302	0.00166638
16	4019216	57006829	1302	0.00107643
16	4019216	57007446	1302	0.000155933
16	4019216	57007451	1302	0.000317497
16	4019216	57007512	1302	0.000482487
16	4019216	57007610	1302	0.00103392
16	4019216	57007734	1302	0.000957372
16	4019216	57008048	1302	0.000976624
16	4019216	57008227	1302	6.3306e-05
16	4019216	57008287	1302	5.91689e-05
16	4019216	57008498	1302	0.00012562
16	4019216	57008508	1302	5.39167e-06
16	4019216	57009195	1302	0.000111714
16	4019216	57009376	1302	0.000241138
16	4019216	57009388	1302	0.000456823
16	4019216	57009544	1302	8.64571e-05
16	4019216	57009769	1302	0.000196876
16	4019216	57009932	1302	2.80795e-05
16	4019216	57009941	1302	1.3956e-05
16	4019216	57009985	1302	0.000898448
16	4019216	57009987	1302	9.87123e-05
16	4019216	57010486	1302	0.000399039
16	4019216	57010828	1302	0.00130534
16	4019216	57010948	1302	0.000330967
16	4019216	57011185	1302	0.000635284
16	4019216	57011452	1302	0.000563743
16	4019216	57011826	1302	5.94445e-05
16	4019216	57011936	1302	1.14426e-05
16	4019216	57012379	1302	0.00167066
16	4019216	57012699	1302	0.00047404
16	4019216	57013016	1302	5.94445e-05
16	4019216	57014319	1302	5.97052e-05
16	4019216	57014610	1302	1.52913e-06
16	4019216	57014875	1302	0.000365011
16	4019216	57015091	1302	0.000318269
16	4019216	57015545	1302	0.000916831
16	4019216	57016092	1302	6.64154e-05
16	4019216	57016302	1302	0.000233966
16	4019216	57016445	1302	0.000233966
16	4019216	57016519	1302	0.000233966
16	4019216	57016648	1302	0.000233966
16	4019216	57017319	1302	8.70959e-05
16	4019216	57017474	1302	5.79318e-06
16	4019216	57017762	1302	3.89974e-05
16	4019216	57018102	1302	3.19108e-05
16	4019216	57018636	1302	0.000548317
16	4019216	57018856	1302	0.000312181
16	4019216	57019532	1302	0.00169992
16	4019216	57020205	1302	0.000229496
16	4019350	56990716	1302	0.00132405
16	4019350	56990803	1302	0.00201685
16	4019350	56991363	1302	0.00129592
16	4019350	56991513	1302	0.00274476
16	4019350	56991624	1302	0.00153599
16	4019350	56991741	1302	0.00107108
16	4019350	56993025	1302	7.581e-05
16	4019350	56993161	1302	0.00191876
16	4019350	56993211	1302	0.00112004
16	4019350	56993324	1302	0.00110715
16	4019350	56993909	1302	0.00345793
16	4019350	56993935	1302	0.00194956
16	4019350	56994192	1302	0.00268504
16	4019350	56994212	1302	7.581e-05
16	4019350	56994528	1302	0.00176883
16	4019350	56994819	1302	0.0015436
16	4019350	56994894	1302	0.000156701
16	4019350	56994990	1302	0.00212863
16	4019350	56995038	1302	0.00179983
16	4019350	56995236	1302	0.0026608
16	4019350	56996104	1302	0.000885352
16	4019350	56996158	1302	0.00267838
16	4019350	56996211	1302	0.00553037
16	4019350	56996288	1302	0.00554825
16	4019350	56997233	1302	0.000627876
16	4019350	56997369	1302	0.00211696
16	4019350	56997551	1302	0.00245265
16	4019350	56997656	1302	0.0010729
16	4019350	56998572	1302	0.00196278
16	4019350	56998761	1302	0.00116646
16	4019350	56998918	1302	0.00357575
16	4019350	56999258	1302	1.69408e-05
16	4019350	56999328	1302	0.00357575
16	4019350	56999949	1302	0.00251978
16	4019350	57000145	1302	0.00125827
16	4019350	57000284	1302	0.00610581
16	4019350	57000885	1302	0.000780019
16	4019350	57000938	1302	0.000250345
16	4019350	57001216	1302	0.00328107
16	4019350	57001387	1302	0.00125827
16	4019350	57001438	1302	0.00320729
16	4019350	57001516	1302	0.00105945
16	4019350	57001794	1302	0.00160802
16	4019350	57001985	1302	0.00140557
16	4019350	57002404	1302	0.00134187
16	4019350	57002663	1302	0.000855676
16	4019350	57002732	1302	0.0013174
16	4019350	57003025	1302	0.00125177
16	4019350	57004889	1302	0.00320686
16	4019350	57005301	1302	0.00314344
16	4019350	57005479	1302	0.00320697
16	4019350	57005620	1302	0.00117524
16	4019350	57006378	1302	0.00085216
16	4019350	57006590	1302	0.00146983
16	4019350	57006829	1302	4.51931e-07
16	4019350	57007446	1302	0.000110609
16	4019350	57007451	1302	0.000198874
16	4019350	57007512	1302	0.000864219
16	4019350	57007610	1302	0.00182207
16	4019350	57007734	1302	0.00121203
16	4019350	57008048	1302	0.00124331
16	4019350	57008227	1302	0.00248353
16	4019350	57008287	1302	0.00252553
16	4019350	57008498	1302	0.000784676
16	4019350	57008508	1302	0.00132539
16	4019350	57009195	1302	0.000709483
16	4019350	57009376	1302	0.00156642
16	4019350	57009388	1302	0.000469319
16	4019350	57009544	1302	0.000699925
16	4019350	57009769	1302	0.000862089
16	4019350	57009932	1302	0.000326254
16	4019350	57009941	1302	0.000366155
16	4019350	57009985	1302	0.000397828
16	4019350	57009987	1302	0.000774941
16	4019350	57010486	1302	0.000887592
16	4019350	57010828	1302	0.000235645
16	4019350	57010948	1302	4.37618e-07
16	4019350	57011185	1302	4.6902e-05
16	4019350	57011452	1302	0.000418201
16	4019350	57011826	1302	0.000890777
16	4019350	57011936	1302	0.000416427
16	4019350	57012379	1302	0.000142865
16	4019350	57012699	1302	0.000678645
16	4019350	57013016	1302	0.000890777
16	4019350	57014319	1302	0.0017391
16	4019350	57014610	1302	0.000742269
16	4019350	57014875	1302	0.000854665
16	4019350	57015091	1302	0.000471565
16	4019350	57015545	1302	1.27321e-06
16	4019350	57016092	1302	0.000721275
16	4019350	57016302	1302	0.000248869
16	4019350	57016445	1302	0.000248869
16	4019350	57016519	1302	0.000248869
16	4019350	57016648	1302	0.000248869
16	4019350	57017319	1302	0.000397464
16	4019350	57017474	1302	9.61545e-05
16	4019350	57017762	1302	0.000447141
16	4019350	57018102	1302	7.59598e-05
16	4019350	57018636	1302	1.72919e-07
16	4019350	57018856	1302	0.000100756
16	4019350	57019532	1302	0.00256207
16	4019350	57020205	1302	6.98294e-05
16	4020732	56990716	1302	2.41693e-07
16	4020732	56990803	1302	0.000665236
16	4020732	56991363	1302	1.66374e-05
16	4020732	56991513	1302	0.000250096
16	4020732	56991624	1302	0.000147767
16	4020732	56991741	1302	0.000228255
16	4020732	56993025	1302	0.000536289
16	4020732	56993161	1302	9.15917e-05
16	4020732	56993211	1302	0.000187365
16	4020732	56993324	1302	2.49409e-05
16	4020732	56993909	1302	3.20741e-05
16	4020732	56993935	1302	0.0007681
16	4020732	56994192	1302	0.00132944
16	4020732	56994212	1302	0.000536289
16	4020732	56994528	1302	6.12655e-05
16	4020732	56994819	1302	2.87513e-05
16	4020732	56994894	1302	0.000177123
16	4020732	56994990	1302	0.000162346
16	4020732	56995038	1302	0.000506846
16	4020732	56995236	1302	0.000184436
16	4020732	56996104	1302	0.00109057
16	4020732	56996158	1302	0.00019304
16	4020732	56996211	1302	0.000259371
16	4020732	56996288	1302	0.000210301
16	4020732	56997233	1302	0.00141039
16	4020732	56997369	1302	0.000502314
16	4020732	56997551	1302	0.000934421
16	4020732	56997656	1302	0.00135446
16	4020732	56998572	1302	1.48972e-05
16	4020732	56998761	1302	0.000431116
16	4020732	56998918	1302	0.000158785
16	4020732	56999258	1302	0.00128161
16	4020732	56999328	1302	0.000158785
16	4020732	56999949	1302	0.000998278
16	4020732	57000145	1302	0.000572043
16	4020732	57000284	1302	0.00371817
16	4020732	57000885	1302	0.000974142
16	4020732	57000938	1302	0.000866292
16	4020732	57001216	1302	6.67004e-05
16	4020732	57001387	1302	0.000572043
16	4020732	57001438	1302	7.36015e-05
16	4020732	57001516	1302	0.00111311
16	4020732	57001794	1302	0.000739134
16	4020732	57001985	1302	0.000378569
16	4020732	57002404	1302	0.00031782
16	4020732	57002663	1302	1.16005e-05
16	4020732	57002732	1302	0.000457396
16	4020732	57003025	1302	0.000312519
16	4020732	57004889	1302	5.13578e-05
16	4020732	57005301	1302	3.57434e-05
16	4020732	57005479	1302	5.2741e-05
16	4020732	57005620	1302	0.000413225
16	4020732	57006378	1302	0.000667954
16	4020732	57006590	1302	0.000201496
16	4020732	57006829	1302	0.000809329
16	4020732	57007446	1302	0.000289096
16	4020732	57007451	1302	0.000170888
16	4020732	57007512	1302	0.000394059
16	4020732	57007610	1302	0.00101632
16	4020732	57007734	1302	0.00040291
16	4020732	57008048	1302	0.000385165
16	4020732	57008227	1302	1.4982e-06
16	4020732	57008287	1302	2.45921e-06
16	4020732	57008498	1302	0.000619077
16	4020732	57008508	1302	0.000115246
16	4020732	57009195	1302	0.000470231
16	4020732	57009376	1302	0.000221357
16	4020732	57009388	1302	5.2587e-05
16	4020732	57009544	1302	0.00067444
16	4020732	57009769	1302	4.72159e-05
16	4020732	57009932	1302	0.0015125
16	4020732	57009941	1302	0.00132286
16	4020732	57009985	1302	0.000527162
16	4020732	57009987	1302	0.000736067
16	4020732	57010486	1302	0.000501143
16	4020732	57010828	1302	0.000720522
16	4020732	57010948	1302	0.000938623
16	4020732	57011185	1302	0.000261865
16	4020732	57011452	1302	6.23311e-05
16	4020732	57011826	1302	0.000901733
16	4020732	57011936	1302	0.000255072
16	4020732	57012379	1302	0.00110721
16	4020732	57012699	1302	0.000122515
16	4020732	57013016	1302	0.000901733
16	4020732	57014319	1302	6.20374e-05
16	4020732	57014610	1302	0.000447435
16	4020732	57014875	1302	0.000123256
16	4020732	57015091	1302	0.000660643
16	4020732	57015545	1302	0.00171362
16	4020732	57016092	1302	0.000529634
16	4020732	57016302	1302	0.000370846
16	4020732	57016445	1302	0.000370846
16	4020732	57016519	1302	0.000370846
16	4020732	57016648	1302	0.000370846
16	4020732	57017319	1302	0.000593294
16	4020732	57017474	1302	0.00240326
16	4020732	57017762	1302	0.000895308
16	4020732	57018102	1302	0.00269104
16	4020732	57018636	1302	0.00174082
16	4020732	57018856	1302	0.000675879
16	4020732	57019532	1302	1.79757e-06
16	4020732	57020205	1302	0.000570632
16	4021051	56990716	1302	0.00113149
16	4021051	56990803	1302	0.000177052
16	4021051	56991363	1302	0.00104675
16	4021051	56991513	1302	0.00308315
16	4021051	56991624	1302	0.00308366
16	4021051	56991741	1302	0.00221229
16	4021051	56993025	1302	2.23504e-05
16	4021051	56993161	1302	0.000832616
16	4021051	56993211	1302	0.00226728
16	4021051	56993324	1302	0.00101126
16	4021051	56993909	1302	0.00297009
16	4021051	56993935	1302	0.000320104
16	4021051	56994192	1302	0.000298065
16	4021051	56994212	1302	2.23504e-05
16	4021051	56994528	1302	0.00090204
16	4021051	56994819	1302	0.00201049
16	4021051	56994894	1302	4.27466e-05
16	4021051	56994990	1302	0.00199922
16	4021051	56995038	1302	0.000201663
16	4021051	56995236	1302	0.00226781
16	4021051	56996104	1302	0.000510935
16	4021051	56996158	1302	0.00210013
16	4021051	56996211	1302	0.00337913
16	4021051	56996288	1302	0.00307573
16	4021051	56997233	1302	0.00128085
16	4021051	56997369	1302	9.09699e-05
16	4021051	56997551	1302	4.16875e-05
16	4021051	56997656	1302	0.000724506
16	4021051	56998572	1302	0.00335452
16	4021051	56998761	1302	0.00209898
16	4021051	56998918	1302	0.000632609
16	4021051	56999258	1302	1.11015e-05
16	4021051	56999328	1302	0.000632609
16	4021051	56999949	1302	5.76544e-05
16	4021051	57000145	1302	0.00231481
16	4021051	57000284	1302	0.00146693
16	4021051	57000885	1302	0.0017191
16	4021051	57000938	1302	0.000806345
16	4021051	57001216	1302	0.000572088
16	4021051	57001387	1302	0.00231481
16	4021051	57001438	1302	0.000548685
16	4021051	57001516	1302	0.000715426
16	4021051	57001794	1302	0.00104484
16	4021051	57001985	1302	3.17309e-05
16	4021051	57002404	1302	2.47395e-05
16	4021051	57002663	1302	0.000331143
16	4021051	57002732	1302	0.00192633
16	4021051	57003025	1302	0.00230286
16	4021051	57004889	1302	0.000781455
16	4021051	57005301	1302	0.000756137
16	4021051	57005479	1302	0.000833659
16	4021051	57005620	1302	0.00217666
16	4021051	57006378	1302	0.00268752
16	4021051	57006590	1302	0.00352234
16	4021051	57006829	1302	1.616e-05
16	4021051	57007446	1302	0.000130015
16	4021051	57007451	1302	4.7204e-05
16	4021051	57007512	1302	0.00177109
16	4021051	57007610	1302	0.000592492
16	4021051	57007734	1302	0.000280208
16	4021051	57008048	1302	0.000223875
[truncated: 34,415 more rows]
