# Supplementary material for: A sex-specific evolutionary interaction between ADCY9 and CETP
Source: eLife. 2021 Oct 5;10:e69198. doi: 10.7554/eLife.69198 (PMC8594919; doi:10.7554/eLife.69198)
Supplement: Figure 4—source data 1. — This zip archive contains all files of r2 values obtained from the geno-r2 command of the vcftools software for all SNPs (MAF >5%) of the PEL population (files beginning by F4a [male] and F4b [female]) and the LIMAA cohort (files beginning by F4c [male] and F4d [female]) between ADCY9 and CETP genes stratified by sex. Scripts to create those figures can be found here: Gamache, 2021. [file elife-69198-fig4-data1.zip › Figure 4/F4a.LRLD.ADCY9_CETP.PEL.005.Male.txt]

CHR	POS1	POS2	N_INDV	R^2
16	4003733	56995236	41	6.88726e-05
16	4003733	56996104	41	3.0525e-05
16	4003733	56996158	41	6.88726e-05
16	4003733	56996211	41	3.0525e-05
16	4003733	56996288	41	3.0525e-05
16	4003733	56996649	41	0.0252994
16	4003733	56997233	41	0.0100561
16	4003733	56997369	41	0.0538462
16	4003733	56997551	41	0.0308494
16	4003733	56997656	41	3.0525e-05
16	4003733	56998572	41	0.00777959
16	4003733	56998761	41	0.00175882
16	4003733	56998918	41	0.0146182
16	4003733	56999258	41	0.0576264
16	4003733	56999328	41	0.0146182
16	4003733	56999949	41	0.049918
16	4003733	57000145	41	0.00175882
16	4003733	57000284	41	0.0356235
16	4003733	57000696	41	0.0576264
16	4003733	57000885	41	0.0712688
16	4003733	57000938	41	0.0258531
16	4003733	57001216	41	0.00957648
16	4003733	57001387	41	0.00175882
16	4003733	57001438	41	0.00957648
16	4003733	57001516	41	3.0525e-05
16	4003733	57001794	41	0.0023385
16	4003733	57001985	41	0.0512862
16	4003733	57002404	41	0.0512862
16	4003733	57002663	41	0.0639174
16	4003733	57002732	41	0.0712688
16	4003733	57003025	41	0.00175882
16	4003733	57004889	41	0.00957648
16	4003733	57005301	41	0.00957648
16	4003733	57005479	41	0.00957648
16	4003733	57005620	41	0.00175882
16	4003733	57006305	41	0.0512862
16	4003733	57006378	41	0.0143377
16	4003733	57006590	41	0.0143377
16	4003733	57006829	41	0.0576264
16	4003733	57007446	41	0.00156111
16	4003733	57007451	41	0.0126675
16	4003733	57007512	41	0.00544922
16	4003733	57007610	41	0.039999
16	4003733	57007734	41	0.039999
16	4003733	57008048	41	0.039999
16	4003733	57008227	41	0.00206222
16	4003733	57008287	41	0.00206222
16	4003733	57008498	41	0.00544922
16	4003733	57008508	41	0.00978143
16	4003733	57009195	41	0.00544922
16	4003733	57009376	41	0.00641223
16	4003733	57009388	41	0.0798336
16	4003733	57009544	41	0.00544922
16	4003733	57009769	41	0.00730588
16	4003733	57009932	41	0.0183387
16	4003733	57009941	41	0.0183387
16	4003733	57009985	41	0.0210441
16	4003733	57009987	41	0.00544922
16	4003733	57010486	41	0.00503663
16	4003733	57010828	41	0.0210441
16	4003733	57010948	41	0.00633476
16	4003733	57011185	41	0.0679962
16	4003733	57011452	41	0.0798336
16	4003733	57011826	41	0.00544922
16	4003733	57011936	41	0.00544922
16	4003733	57012379	41	0.0210441
16	4003733	57012563	41	0.0151133
16	4003733	57012699	41	0.0798336
16	4003733	57013016	41	0.00544922
16	4003733	57014319	41	0.00206222
16	4003733	57014610	41	0.00978143
16	4003733	57014875	41	0.0798336
16	4003733	57015091	41	0.00503663
16	4003733	57015545	41	0.0210441
16	4003733	57016092	41	0.00641223
16	4003733	57016302	41	0.00544922
16	4003733	57016445	41	0.00544922
16	4003733	57016519	41	0.00544922
16	4003733	57016648	41	0.00544922
16	4003733	57017319	41	0.00503663
16	4003733	57017474	41	0.0183387
16	4003763	56995236	41	6.88726e-05
16	4003763	56996104	41	3.0525e-05
16	4003763	56996158	41	6.88726e-05
16	4003763	56996211	41	3.0525e-05
16	4003763	56996288	41	3.0525e-05
16	4003763	56996649	41	0.0252994
16	4003763	56997233	41	0.0100561
16	4003763	56997369	41	0.0538462
16	4003763	56997551	41	0.0308494
16	4003763	56997656	41	3.0525e-05
16	4003763	56998572	41	0.00777959
16	4003763	56998761	41	0.00175882
16	4003763	56998918	41	0.0146182
16	4003763	56999258	41	0.0576264
16	4003763	56999328	41	0.0146182
16	4003763	56999949	41	0.049918
16	4003763	57000145	41	0.00175882
16	4003763	57000284	41	0.0356235
16	4003763	57000696	41	0.0576264
16	4003763	57000885	41	0.0712688
16	4003763	57000938	41	0.0258531
16	4003763	57001216	41	0.00957648
16	4003763	57001387	41	0.00175882
16	4003763	57001438	41	0.00957648
16	4003763	57001516	41	3.0525e-05
16	4003763	57001794	41	0.0023385
16	4003763	57001985	41	0.0512862
16	4003763	57002404	41	0.0512862
16	4003763	57002663	41	0.0639174
16	4003763	57002732	41	0.0712688
16	4003763	57003025	41	0.00175882
16	4003763	57004889	41	0.00957648
16	4003763	57005301	41	0.00957648
16	4003763	57005479	41	0.00957648
16	4003763	57005620	41	0.00175882
16	4003763	57006305	41	0.0512862
16	4003763	57006378	41	0.0143377
16	4003763	57006590	41	0.0143377
16	4003763	57006829	41	0.0576264
16	4003763	57007446	41	0.00156111
16	4003763	57007451	41	0.0126675
16	4003763	57007512	41	0.00544922
16	4003763	57007610	41	0.039999
16	4003763	57007734	41	0.039999
16	4003763	57008048	41	0.039999
16	4003763	57008227	41	0.00206222
16	4003763	57008287	41	0.00206222
16	4003763	57008498	41	0.00544922
16	4003763	57008508	41	0.00978143
16	4003763	57009195	41	0.00544922
16	4003763	57009376	41	0.00641223
16	4003763	57009388	41	0.0798336
16	4003763	57009544	41	0.00544922
16	4003763	57009769	41	0.00730588
16	4003763	57009932	41	0.0183387
16	4003763	57009941	41	0.0183387
16	4003763	57009985	41	0.0210441
16	4003763	57009987	41	0.00544922
16	4003763	57010486	41	0.00503663
16	4003763	57010828	41	0.0210441
16	4003763	57010948	41	0.00633476
16	4003763	57011185	41	0.0679962
16	4003763	57011452	41	0.0798336
16	4003763	57011826	41	0.00544922
16	4003763	57011936	41	0.00544922
16	4003763	57012379	41	0.0210441
16	4003763	57012563	41	0.0151133
16	4003763	57012699	41	0.0798336
16	4003763	57013016	41	0.00544922
16	4003763	57014319	41	0.00206222
16	4003763	57014610	41	0.00978143
16	4003763	57014875	41	0.0798336
16	4003763	57015091	41	0.00503663
16	4003763	57015545	41	0.0210441
16	4003763	57016092	41	0.00641223
16	4003763	57016302	41	0.00544922
16	4003763	57016445	41	0.00544922
16	4003763	57016519	41	0.00544922
16	4003763	57016648	41	0.00544922
16	4003763	57017319	41	0.00503663
16	4003763	57017474	41	0.0183387
16	4003969	56995236	41	6.88726e-05
16	4003969	56996104	41	3.0525e-05
16	4003969	56996158	41	6.88726e-05
16	4003969	56996211	41	3.0525e-05
16	4003969	56996288	41	3.0525e-05
16	4003969	56996649	41	0.0252994
16	4003969	56997233	41	0.0100561
16	4003969	56997369	41	0.0538462
16	4003969	56997551	41	0.0308494
16	4003969	56997656	41	3.0525e-05
16	4003969	56998572	41	0.00777959
16	4003969	56998761	41	0.00175882
16	4003969	56998918	41	0.0146182
16	4003969	56999258	41	0.0576264
16	4003969	56999328	41	0.0146182
16	4003969	56999949	41	0.049918
16	4003969	57000145	41	0.00175882
16	4003969	57000284	41	0.0356235
16	4003969	57000696	41	0.0576264
16	4003969	57000885	41	0.0712688
16	4003969	57000938	41	0.0258531
16	4003969	57001216	41	0.00957648
16	4003969	57001387	41	0.00175882
16	4003969	57001438	41	0.00957648
16	4003969	57001516	41	3.0525e-05
16	4003969	57001794	41	0.0023385
16	4003969	57001985	41	0.0512862
16	4003969	57002404	41	0.0512862
16	4003969	57002663	41	0.0639174
16	4003969	57002732	41	0.0712688
16	4003969	57003025	41	0.00175882
16	4003969	57004889	41	0.00957648
16	4003969	57005301	41	0.00957648
16	4003969	57005479	41	0.00957648
16	4003969	57005620	41	0.00175882
16	4003969	57006305	41	0.0512862
16	4003969	57006378	41	0.0143377
16	4003969	57006590	41	0.0143377
16	4003969	57006829	41	0.0576264
16	4003969	57007446	41	0.00156111
16	4003969	57007451	41	0.0126675
16	4003969	57007512	41	0.00544922
16	4003969	57007610	41	0.039999
16	4003969	57007734	41	0.039999
16	4003969	57008048	41	0.039999
16	4003969	57008227	41	0.00206222
16	4003969	57008287	41	0.00206222
16	4003969	57008498	41	0.00544922
16	4003969	57008508	41	0.00978143
16	4003969	57009195	41	0.00544922
16	4003969	57009376	41	0.00641223
16	4003969	57009388	41	0.0798336
16	4003969	57009544	41	0.00544922
16	4003969	57009769	41	0.00730588
16	4003969	57009932	41	0.0183387
16	4003969	57009941	41	0.0183387
16	4003969	57009985	41	0.0210441
16	4003969	57009987	41	0.00544922
16	4003969	57010486	41	0.00503663
16	4003969	57010828	41	0.0210441
16	4003969	57010948	41	0.00633476
16	4003969	57011185	41	0.0679962
16	4003969	57011452	41	0.0798336
16	4003969	57011826	41	0.00544922
16	4003969	57011936	41	0.00544922
16	4003969	57012379	41	0.0210441
16	4003969	57012563	41	0.0151133
16	4003969	57012699	41	0.0798336
16	4003969	57013016	41	0.00544922
16	4003969	57014319	41	0.00206222
16	4003969	57014610	41	0.00978143
16	4003969	57014875	41	0.0798336
16	4003969	57015091	41	0.00503663
16	4003969	57015545	41	0.0210441
16	4003969	57016092	41	0.00641223
16	4003969	57016302	41	0.00544922
16	4003969	57016445	41	0.00544922
16	4003969	57016519	41	0.00544922
16	4003969	57016648	41	0.00544922
16	4003969	57017319	41	0.00503663
16	4003969	57017474	41	0.0183387
16	4003974	56995236	41	0.000104023
16	4003974	56996104	41	0.0213117
16	4003974	56996158	41	0.000104023
16	4003974	56996211	41	0.00394479
16	4003974	56996288	41	0.00394479
16	4003974	56996649	41	6.86074e-05
16	4003974	56997233	41	0.0030205
16	4003974	56997369	41	0.0213117
16	4003974	56997551	41	0.0101848
16	4003974	56997656	41	0.0213117
16	4003974	56998572	41	0.0016019
16	4003974	56998761	41	0.0197589
16	4003974	56998918	41	0.00724704
16	4003974	56999258	41	0.0510317
16	4003974	56999328	41	0.00724704
16	4003974	56999949	41	0.0235713
16	4003974	57000145	41	0.0197589
16	4003974	57000284	41	0.0538048
16	4003974	57000696	41	0.0510317
16	4003974	57000885	41	0.0151885
16	4003974	57000938	41	0.0390478
16	4003974	57001216	41	0.00343747
16	4003974	57001387	41	0.0197589
16	4003974	57001438	41	0.00343747
16	4003974	57001516	41	0.0213117
16	4003974	57001794	41	0.000604768
16	4003974	57001985	41	0.030806
16	4003974	57002404	41	0.030806
16	4003974	57002663	41	0.0314405
16	4003974	57002732	41	0.0151885
16	4003974	57003025	41	0.0197589
16	4003974	57004889	41	0.00343747
16	4003974	57005301	41	0.00343747
16	4003974	57005479	41	0.00343747
16	4003974	57005620	41	0.0197589
16	4003974	57006305	41	0.030806
16	4003974	57006378	41	0.00554508
16	4003974	57006590	41	0.00554508
16	4003974	57006829	41	0.0510317
16	4003974	57007446	41	0.104433
16	4003974	57007451	41	0.112998
16	4003974	57007512	41	0.0110346
16	4003974	57007610	41	0.289327
16	4003974	57007734	41	0.289327
16	4003974	57008048	41	0.289327
16	4003974	57008227	41	0.0664143
16	4003974	57008287	41	0.0664143
16	4003974	57008498	41	0.0110346
16	4003974	57008508	41	0.0363897
16	4003974	57009195	41	0.0110346
16	4003974	57009376	41	0.00968486
16	4003974	57009388	41	0.189811
16	4003974	57009544	41	0.0110346
16	4003974	57009769	41	0.0904883
16	4003974	57009932	41	0.000518672
16	4003974	57009941	41	0.000518672
16	4003974	57009985	41	0.0617852
16	4003974	57009987	41	0.0110346
16	4003974	57010486	41	0.109585
16	4003974	57010828	41	0.0617852
16	4003974	57010948	41	0.0469711
16	4003974	57011185	41	0.0647407
16	4003974	57011452	41	0.189811
16	4003974	57011826	41	0.0110346
16	4003974	57011936	41	0.0110346
16	4003974	57012379	41	0.0617852
16	4003974	57012563	41	0.00343747
16	4003974	57012699	41	0.189811
16	4003974	57013016	41	0.0110346
16	4003974	57014319	41	0.0664143
16	4003974	57014610	41	0.0363897
16	4003974	57014875	41	0.189811
16	4003974	57015091	41	0.109585
16	4003974	57015545	41	0.0617852
16	4003974	57016092	41	0.00968486
16	4003974	57016302	41	0.0110346
16	4003974	57016445	41	0.0110346
16	4003974	57016519	41	0.0110346
16	4003974	57016648	41	0.0110346
16	4003974	57017319	41	0.109585
16	4003974	57017474	41	0.000518672
16	4004415	56995236	41	0.00765631
16	4004415	56996104	41	0.0295783
16	4004415	56996158	41	0.00765631
16	4004415	56996211	41	1.92367e-06
16	4004415	56996288	41	1.92367e-06
16	4004415	56996649	41	0.00976308
16	4004415	56997233	41	7.40664e-06
16	4004415	56997369	41	0.0286319
16	4004415	56997551	41	0.0279579
16	4004415	56997656	41	0.0295783
16	4004415	56998572	41	0.00227436
16	4004415	56998761	41	0.0697797
16	4004415	56998918	41	0.00675728
16	4004415	56999258	41	0.00553258
16	4004415	56999328	41	0.00675728
16	4004415	56999949	41	0.0277067
16	4004415	57000145	41	0.0697797
16	4004415	57000284	41	0.00019502
16	4004415	57000696	41	0.00553258
16	4004415	57000885	41	0.0130653
16	4004415	57000938	41	0.00801382
16	4004415	57001216	41	0.0056141
16	4004415	57001387	41	0.0697797
16	4004415	57001438	41	0.0056141
16	4004415	57001516	41	0.0295783
16	4004415	57001794	41	0.00404858
16	4004415	57001985	41	0.00812558
16	4004415	57002404	41	0.00812558
16	4004415	57002663	41	0.000510557
16	4004415	57002732	41	0.0130653
16	4004415	57003025	41	0.0697797
16	4004415	57004889	41	0.0056141
16	4004415	57005301	41	0.0056141
16	4004415	57005479	41	0.0056141
16	4004415	57005620	41	0.0697797
16	4004415	57006305	41	0.00812558
16	4004415	57006378	41	0.000209855
16	4004415	57006590	41	0.000209855
16	4004415	57006829	41	0.00553258
16	4004415	57007446	41	0.0763719
16	4004415	57007451	41	0.0470172
16	4004415	57007512	41	0.0683236
16	4004415	57007610	41	0.039749
16	4004415	57007734	41	0.039749
16	4004415	57008048	41	0.039749
16	4004415	57008227	41	0.0088139
16	4004415	57008287	41	0.0088139
16	4004415	57008498	41	0.0683236
16	4004415	57008508	41	0.00779276
16	4004415	57009195	41	0.0683236
16	4004415	57009376	41	0.00272431
16	4004415	57009388	41	0.00279493
16	4004415	57009544	41	0.0683236
16	4004415	57009769	41	0.000460412
16	4004415	57009932	41	0.0599112
16	4004415	57009941	41	0.0599112
16	4004415	57009985	41	0.00880659
16	4004415	57009987	41	0.0683236
16	4004415	57010486	41	0.0471019
16	4004415	57010828	41	0.00880659
16	4004415	57010948	41	0.0813442
16	4004415	57011185	41	0.0187258
16	4004415	57011452	41	0.00279493
16	4004415	57011826	41	0.0683236
16	4004415	57011936	41	0.0683236
16	4004415	57012379	41	0.00880659
16	4004415	57012563	41	0.0312856
16	4004415	57012699	41	0.00279493
16	4004415	57013016	41	0.0683236
16	4004415	57014319	41	0.0088139
16	4004415	57014610	41	0.00779276
16	4004415	57014875	41	0.00279493
16	4004415	57015091	41	0.0471019
16	4004415	57015545	41	0.00880659
16	4004415	57016092	41	0.00272431
16	4004415	57016302	41	0.0683236
16	4004415	57016445	41	0.0683236
16	4004415	57016519	41	0.0683236
16	4004415	57016648	41	0.0683236
16	4004415	57017319	41	0.0471019
16	4004415	57017474	41	0.0599112
16	4004515	56995236	41	6.88726e-05
16	4004515	56996104	41	3.0525e-05
16	4004515	56996158	41	6.88726e-05
16	4004515	56996211	41	3.0525e-05
16	4004515	56996288	41	3.0525e-05
16	4004515	56996649	41	0.0252994
16	4004515	56997233	41	0.0100561
16	4004515	56997369	41	0.0538462
16	4004515	56997551	41	0.0308494
16	4004515	56997656	41	3.0525e-05
16	4004515	56998572	41	0.00777959
16	4004515	56998761	41	0.00175882
16	4004515	56998918	41	0.0146182
16	4004515	56999258	41	0.0576264
16	4004515	56999328	41	0.0146182
16	4004515	56999949	41	0.049918
16	4004515	57000145	41	0.00175882
16	4004515	57000284	41	0.0356235
16	4004515	57000696	41	0.0576264
16	4004515	57000885	41	0.0712688
16	4004515	57000938	41	0.0258531
16	4004515	57001216	41	0.00957648
16	4004515	57001387	41	0.00175882
16	4004515	57001438	41	0.00957648
16	4004515	57001516	41	3.0525e-05
16	4004515	57001794	41	0.0023385
16	4004515	57001985	41	0.0512862
16	4004515	57002404	41	0.0512862
16	4004515	57002663	41	0.0639174
16	4004515	57002732	41	0.0712688
16	4004515	57003025	41	0.00175882
16	4004515	57004889	41	0.00957648
16	4004515	57005301	41	0.00957648
16	4004515	57005479	41	0.00957648
16	4004515	57005620	41	0.00175882
16	4004515	57006305	41	0.0512862
16	4004515	57006378	41	0.0143377
16	4004515	57006590	41	0.0143377
16	4004515	57006829	41	0.0576264
16	4004515	57007446	41	0.00156111
16	4004515	57007451	41	0.0126675
16	4004515	57007512	41	0.00544922
16	4004515	57007610	41	0.039999
16	4004515	57007734	41	0.039999
16	4004515	57008048	41	0.039999
16	4004515	57008227	41	0.00206222
16	4004515	57008287	41	0.00206222
16	4004515	57008498	41	0.00544922
16	4004515	57008508	41	0.00978143
16	4004515	57009195	41	0.00544922
16	4004515	57009376	41	0.00641223
16	4004515	57009388	41	0.0798336
16	4004515	57009544	41	0.00544922
16	4004515	57009769	41	0.00730588
16	4004515	57009932	41	0.0183387
16	4004515	57009941	41	0.0183387
16	4004515	57009985	41	0.0210441
16	4004515	57009987	41	0.00544922
16	4004515	57010486	41	0.00503663
16	4004515	57010828	41	0.0210441
16	4004515	57010948	41	0.00633476
16	4004515	57011185	41	0.0679962
16	4004515	57011452	41	0.0798336
16	4004515	57011826	41	0.00544922
16	4004515	57011936	41	0.00544922
16	4004515	57012379	41	0.0210441
16	4004515	57012563	41	0.0151133
16	4004515	57012699	41	0.0798336
16	4004515	57013016	41	0.00544922
16	4004515	57014319	41	0.00206222
16	4004515	57014610	41	0.00978143
16	4004515	57014875	41	0.0798336
16	4004515	57015091	41	0.00503663
16	4004515	57015545	41	0.0210441
16	4004515	57016092	41	0.00641223
16	4004515	57016302	41	0.00544922
16	4004515	57016445	41	0.00544922
16	4004515	57016519	41	0.00544922
16	4004515	57016648	41	0.00544922
16	4004515	57017319	41	0.00503663
16	4004515	57017474	41	0.0183387
16	4004793	56995236	41	4.41865e-05
16	4004793	56996104	41	0.00101523
16	4004793	56996158	41	4.41865e-05
16	4004793	56996211	41	0.000509377
16	4004793	56996288	41	0.000509377
16	4004793	56996649	41	0.0145184
16	4004793	56997233	41	0.00954322
16	4004793	56997369	41	0.0622955
16	4004793	56997551	41	0.0415753
16	4004793	56997656	41	0.00101523
16	4004793	56998572	41	0.00653911
16	4004793	56998761	41	0.000271936
16	4004793	56998918	41	0.0103399
16	4004793	56999258	41	0.0620976
16	4004793	56999328	41	0.0103399
16	4004793	56999949	41	0.061047
16	4004793	57000145	41	0.000271936
16	4004793	57000284	41	0.0516403
16	4004793	57000696	41	0.0620976
16	4004793	57000885	41	0.0665124
16	4004793	57000938	41	0.0304288
16	4004793	57001216	41	0.00677372
16	4004793	57001387	41	0.000271936
16	4004793	57001438	41	0.00677372
16	4004793	57001516	41	0.00101523
16	4004793	57001794	41	0.0066817
16	4004793	57001985	41	0.0680242
16	4004793	57002404	41	0.0680242
16	4004793	57002663	41	0.0667037
16	4004793	57002732	41	0.0665124
16	4004793	57003025	41	0.000271936
16	4004793	57004889	41	0.00677372
16	4004793	57005301	41	0.00677372
16	4004793	57005479	41	0.00677372
16	4004793	57005620	41	0.000271936
16	4004793	57006305	41	0.0680242
16	4004793	57006378	41	0.01489
16	4004793	57006590	41	0.01489
16	4004793	57006829	41	0.0620976
16	4004793	57007446	41	0.00446049
16	4004793	57007451	41	0.0177792
16	4004793	57007512	41	0.00184429
16	4004793	57007610	41	0.0574054
16	4004793	57007734	41	0.0574054
16	4004793	57008048	41	0.0574054
16	4004793	57008227	41	0.00263696
16	4004793	57008287	41	0.00263696
16	4004793	57008498	41	0.00184429
16	4004793	57008508	41	0.00691868
16	4004793	57009195	41	0.00184429
16	4004793	57009376	41	0.00551556
16	4004793	57009388	41	0.0994998
16	4004793	57009544	41	0.00184429
16	4004793	57009769	41	0.012136
16	4004793	57009932	41	0.0114213
16	4004793	57009941	41	0.0114213
16	4004793	57009985	41	0.0313197
16	4004793	57009987	41	0.00184429
16	4004793	57010486	41	0.0083665
16	4004793	57010828	41	0.0313197
16	4004793	57010948	41	0.000812273
16	4004793	57011185	41	0.0699556
16	4004793	57011452	41	0.0994998
16	4004793	57011826	41	0.00184429
16	4004793	57011936	41	0.00184429
16	4004793	57012379	41	0.0313197
16	4004793	57012563	41	0.0170324
16	4004793	57012699	41	0.0994998
16	4004793	57013016	41	0.00184429
16	4004793	57014319	41	0.00263696
16	4004793	57014610	41	0.00691868
16	4004793	57014875	41	0.0994998
16	4004793	57015091	41	0.0083665
16	4004793	57015545	41	0.0313197
16	4004793	57016092	41	0.00551556
16	4004793	57016302	41	0.00184429
16	4004793	57016445	41	0.00184429
16	4004793	57016519	41	0.00184429
16	4004793	57016648	41	0.00184429
16	4004793	57017319	41	0.0083665
16	4004793	57017474	41	0.0114213
16	4005324	56995236	41	4.41865e-05
16	4005324	56996104	41	0.00101523
16	4005324	56996158	41	4.41865e-05
16	4005324	56996211	41	0.000509377
16	4005324	56996288	41	0.000509377
16	4005324	56996649	41	0.0145184
16	4005324	56997233	41	0.00954322
16	4005324	56997369	41	0.0622955
16	4005324	56997551	41	0.0415753
16	4005324	56997656	41	0.00101523
16	4005324	56998572	41	0.00653911
16	4005324	56998761	41	0.000271936
16	4005324	56998918	41	0.0103399
16	4005324	56999258	41	0.0620976
16	4005324	56999328	41	0.0103399
16	4005324	56999949	41	0.061047
16	4005324	57000145	41	0.000271936
16	4005324	57000284	41	0.0516403
16	4005324	57000696	41	0.0620976
16	4005324	57000885	41	0.0665124
16	4005324	57000938	41	0.0304288
16	4005324	57001216	41	0.00677372
16	4005324	57001387	41	0.000271936
16	4005324	57001438	41	0.00677372
16	4005324	57001516	41	0.00101523
16	4005324	57001794	41	0.0066817
16	4005324	57001985	41	0.0680242
16	4005324	57002404	41	0.0680242
16	4005324	57002663	41	0.0667037
16	4005324	57002732	41	0.0665124
16	4005324	57003025	41	0.000271936
16	4005324	57004889	41	0.00677372
16	4005324	57005301	41	0.00677372
16	4005324	57005479	41	0.00677372
16	4005324	57005620	41	0.000271936
16	4005324	57006305	41	0.0680242
16	4005324	57006378	41	0.01489
16	4005324	57006590	41	0.01489
16	4005324	57006829	41	0.0620976
16	4005324	57007446	41	0.00446049
16	4005324	57007451	41	0.0177792
16	4005324	57007512	41	0.00184429
16	4005324	57007610	41	0.0574054
16	4005324	57007734	41	0.0574054
16	4005324	57008048	41	0.0574054
16	4005324	57008227	41	0.00263696
16	4005324	57008287	41	0.00263696
16	4005324	57008498	41	0.00184429
16	4005324	57008508	41	0.00691868
16	4005324	57009195	41	0.00184429
16	4005324	57009376	41	0.00551556
16	4005324	57009388	41	0.0994998
16	4005324	57009544	41	0.00184429
16	4005324	57009769	41	0.012136
16	4005324	57009932	41	0.0114213
16	4005324	57009941	41	0.0114213
16	4005324	57009985	41	0.0313197
16	4005324	57009987	41	0.00184429
16	4005324	57010486	41	0.0083665
16	4005324	57010828	41	0.0313197
16	4005324	57010948	41	0.000812273
16	4005324	57011185	41	0.0699556
16	4005324	57011452	41	0.0994998
16	4005324	57011826	41	0.00184429
16	4005324	57011936	41	0.00184429
16	4005324	57012379	41	0.0313197
16	4005324	57012563	41	0.0170324
16	4005324	57012699	41	0.0994998
16	4005324	57013016	41	0.00184429
16	4005324	57014319	41	0.00263696
16	4005324	57014610	41	0.00691868
16	4005324	57014875	41	0.0994998
16	4005324	57015091	41	0.0083665
16	4005324	57015545	41	0.0313197
16	4005324	57016092	41	0.00551556
16	4005324	57016302	41	0.00184429
16	4005324	57016445	41	0.00184429
16	4005324	57016519	41	0.00184429
16	4005324	57016648	41	0.00184429
16	4005324	57017319	41	0.0083665
16	4005324	57017474	41	0.0114213
16	4005521	56995236	41	4.41865e-05
16	4005521	56996104	41	0.00101523
16	4005521	56996158	41	4.41865e-05
16	4005521	56996211	41	0.000509377
16	4005521	56996288	41	0.000509377
16	4005521	56996649	41	0.0145184
16	4005521	56997233	41	0.00954322
16	4005521	56997369	41	0.0622955
16	4005521	56997551	41	0.0415753
16	4005521	56997656	41	0.00101523
16	4005521	56998572	41	0.00653911
16	4005521	56998761	41	0.000271936
16	4005521	56998918	41	0.0103399
16	4005521	56999258	41	0.0620976
16	4005521	56999328	41	0.0103399
16	4005521	56999949	41	0.061047
16	4005521	57000145	41	0.000271936
16	4005521	57000284	41	0.0516403
16	4005521	57000696	41	0.0620976
16	4005521	57000885	41	0.0665124
16	4005521	57000938	41	0.0304288
16	4005521	57001216	41	0.00677372
16	4005521	57001387	41	0.000271936
16	4005521	57001438	41	0.00677372
16	4005521	57001516	41	0.00101523
16	4005521	57001794	41	0.0066817
16	4005521	57001985	41	0.0680242
16	4005521	57002404	41	0.0680242
16	4005521	57002663	41	0.0667037
16	4005521	57002732	41	0.0665124
16	4005521	57003025	41	0.000271936
16	4005521	57004889	41	0.00677372
16	4005521	57005301	41	0.00677372
16	4005521	57005479	41	0.00677372
16	4005521	57005620	41	0.000271936
16	4005521	57006305	41	0.0680242
16	4005521	57006378	41	0.01489
16	4005521	57006590	41	0.01489
16	4005521	57006829	41	0.0620976
16	4005521	57007446	41	0.00446049
16	4005521	57007451	41	0.0177792
16	4005521	57007512	41	0.00184429
16	4005521	57007610	41	0.0574054
16	4005521	57007734	41	0.0574054
16	4005521	57008048	41	0.0574054
16	4005521	57008227	41	0.00263696
16	4005521	57008287	41	0.00263696
16	4005521	57008498	41	0.00184429
16	4005521	57008508	41	0.00691868
16	4005521	57009195	41	0.00184429
16	4005521	57009376	41	0.00551556
16	4005521	57009388	41	0.0994998
16	4005521	57009544	41	0.00184429
16	4005521	57009769	41	0.012136
16	4005521	57009932	41	0.0114213
16	4005521	57009941	41	0.0114213
16	4005521	57009985	41	0.0313197
16	4005521	57009987	41	0.00184429
16	4005521	57010486	41	0.0083665
16	4005521	57010828	41	0.0313197
16	4005521	57010948	41	0.000812273
16	4005521	57011185	41	0.0699556
16	4005521	57011452	41	0.0994998
16	4005521	57011826	41	0.00184429
16	4005521	57011936	41	0.00184429
16	4005521	57012379	41	0.0313197
16	4005521	57012563	41	0.0170324
16	4005521	57012699	41	0.0994998
16	4005521	57013016	41	0.00184429
16	4005521	57014319	41	0.00263696
16	4005521	57014610	41	0.00691868
16	4005521	57014875	41	0.0994998
16	4005521	57015091	41	0.0083665
16	4005521	57015545	41	0.0313197
16	4005521	57016092	41	0.00551556
16	4005521	57016302	41	0.00184429
16	4005521	57016445	41	0.00184429
16	4005521	57016519	41	0.00184429
16	4005521	57016648	41	0.00184429
16	4005521	57017319	41	0.0083665
16	4005521	57017474	41	0.0114213
16	4006163	56995236	41	7.56934e-05
16	4006163	56996104	41	0.0339251
16	4006163	56996158	41	7.56934e-05
16	4006163	56996211	41	0.010157
16	4006163	56996288	41	0.010157
16	4006163	56996649	41	0.00258799
16	4006163	56997233	41	0.00335968
16	4006163	56997369	41	0.0339251
16	4006163	56997551	41	0.0222661
16	4006163	56997656	41	0.0339251
16	4006163	56998572	41	0.00128511
16	4006163	56998761	41	0.0306476
16	4006163	56998918	41	0.00464153
16	4006163	56999258	41	0.0652293
16	4006163	56999328	41	0.00464153
16	4006163	56999949	41	0.0397881
16	4006163	57000145	41	0.0306476
16	4006163	57000284	41	0.088462
16	4006163	57000696	41	0.0652293
16	4006163	57000885	41	0.0163479
16	4006163	57000938	41	0.0521258
16	4006163	57001216	41	0.00199157
16	4006163	57001387	41	0.0306476
16	4006163	57001438	41	0.00199157
16	4006163	57001516	41	0.0339251
16	4006163	57001794	41	0.000440063
16	4006163	57001985	41	0.0557576
16	4006163	57002404	41	0.0557576
16	4006163	57002663	41	0.0405973
16	4006163	57002732	41	0.0163479
16	4006163	57003025	41	0.0306476
16	4006163	57004889	41	0.00199157
16	4006163	57005301	41	0.00199157
16	4006163	57005479	41	0.00199157
16	4006163	57005620	41	0.0306476
16	4006163	57006305	41	0.0557576
16	4006163	57006378	41	0.00727602
16	4006163	57006590	41	0.00727602
16	4006163	57006829	41	0.0652293
16	4006163	57007446	41	0.135796
16	4006163	57007451	41	0.142147
16	4006163	57007512	41	0.0207895
16	4006163	57007610	41	0.375269
16	4006163	57007734	41	0.375269
16	4006163	57008048	41	0.375269
16	4006163	57008227	41	0.0750113
16	4006163	57008287	41	0.0750113
16	4006163	57008498	41	0.0207895
16	4006163	57008508	41	0.0322981
16	4006163	57009195	41	0.0207895
16	4006163	57009376	41	0.0094484
16	4006163	57009388	41	0.253383
16	4006163	57009544	41	0.0207895
16	4006163	57009769	41	0.118735
16	4006163	57009932	41	5.14536e-05
16	4006163	57009941	41	5.14536e-05
16	4006163	57009985	41	0.0921573
16	4006163	57009987	41	0.0207895
16	4006163	57010486	41	0.13638
16	4006163	57010828	41	0.0921573
16	4006163	57010948	41	0.0810399
16	4006163	57011185	41	0.0776114
16	4006163	57011452	41	0.253383
16	4006163	57011826	41	0.0207895
16	4006163	57011936	41	0.0207895
16	4006163	57012379	41	0.0921573
16	4006163	57012563	41	0.00580243
16	4006163	57012699	41	0.253383
16	4006163	57013016	41	0.0207895
16	4006163	57014319	41	0.0750113
16	4006163	57014610	41	0.0322981
16	4006163	57014875	41	0.253383
16	4006163	57015091	41	0.13638
16	4006163	57015545	41	0.0921573
16	4006163	57016092	41	0.0094484
16	4006163	57016302	41	0.0207895
16	4006163	57016445	41	0.0207895
16	4006163	57016519	41	0.0207895
16	4006163	57016648	41	0.0207895
16	4006163	57017319	41	0.13638
16	4006163	57017474	41	5.14536e-05
16	4006510	56995236	41	0.000424459
16	4006510	56996104	41	0.00320106
16	4006510	56996158	41	0.000424459
16	4006510	56996211	41	0.00238757
16	4006510	56996288	41	0.00238757
16	4006510	56996649	41	0.000308642
16	4006510	56997233	41	5.72956e-05
16	4006510	56997369	41	0.0238095
16	4006510	56997551	41	0.000883838
16	4006510	56997656	41	0.00320106
16	4006510	56998572	41	0.00653645
16	4006510	56998761	41	0.0888889
16	4006510	56998918	41	0.032602
16	4006510	56999258	41	0.0427984
16	4006510	56999328	41	0.032602
16	4006510	56999949	41	0.0352941
16	4006510	57000145	41	0.0888889
16	4006510	57000284	41	0.01315
16	4006510	57000696	41	0.0427984
16	4006510	57000885	41	5.72956e-05
16	4006510	57000938	41	0.0133632
16	4006510	57001216	41	0.065069
16	4006510	57001387	41	0.0888889
16	4006510	57001438	41	0.065069
16	4006510	57001516	41	0.00320106
16	4006510	57001794	41	0.00246771
16	4006510	57001985	41	0.0628571
16	4006510	57002404	41	0.0628571
16	4006510	57002663	41	0.0128523
16	4006510	57002732	41	5.72956e-05
16	4006510	57003025	41	0.0888889
16	4006510	57004889	41	0.065069
16	4006510	57005301	41	0.065069
16	4006510	57005479	41	0.065069
16	4006510	57005620	41	0.0888889
16	4006510	57006305	41	0.0628571
16	4006510	57006378	41	0.00162338
16	4006510	57006590	41	0.00162338
16	4006510	57006829	41	0.0427984
16	4006510	57007446	41	0.0618018
16	4006510	57007451	41	0.0642204
16	4006510	57007512	41	0.0795918
16	4006510	57007610	41	0.00291248
16	4006510	57007734	41	0.00291248
16	4006510	57008048	41	0.00291248
16	4006510	57008227	41	0.00327149
16	4006510	57008287	41	0.00327149
16	4006510	57008498	41	0.0795918
16	4006510	57008508	41	0.0197868
16	4006510	57009195	41	0.0795918
16	4006510	57009376	41	0.000246305
16	4006510	57009388	41	0.0146167
16	4006510	57009544	41	0.0795918
16	4006510	57009769	41	0.0264914
16	4006510	57009932	41	0.0365173
16	4006510	57009941	41	0.0365173
16	4006510	57009985	41	0.0124713
16	4006510	57009987	41	0.0795918
16	4006510	57010486	41	0.0001443
16	4006510	57010828	41	0.0124713
16	4006510	57010948	41	0.00615502
16	4006510	57011185	41	0.0787202
16	4006510	57011452	41	0.0146167
16	4006510	57011826	41	0.0795918
16	4006510	57011936	41	0.0795918
16	4006510	57012379	41	0.0124713
16	4006510	57012563	41	0.0448646
16	4006510	57012699	41	0.0146167
16	4006510	57013016	41	0.0795918
16	4006510	57014319	41	0.00327149
16	4006510	57014610	41	0.0197868
16	4006510	57014875	41	0.0146167
16	4006510	57015091	41	0.0001443
16	4006510	57015545	41	0.0124713
16	4006510	57016092	41	0.000246305
16	4006510	57016302	41	0.0795918
16	4006510	57016445	41	0.0795918
16	4006510	57016519	41	0.0795918
16	4006510	57016648	41	0.0795918
16	4006510	57017319	41	0.0001443
16	4006510	57017474	41	0.0365173
16	4006609	56995236	41	0.00077591
16	4006609	56996104	41	0.00037914
16	4006609	56996158	41	0.00077591
16	4006609	56996211	41	0.00141017
16	4006609	56996288	41	0.00141017
16	4006609	56996649	41	0.0133104
16	4006609	56997233	41	0.00542952
16	4006609	56997369	41	0.0612891
16	4006609	56997551	41	0.0381162
16	4006609	56997656	41	0.00037914
16	4006609	56998572	41	0.00345202
16	4006609	56998761	41	9.21136e-05
16	4006609	56998918	41	0.0130269
16	4006609	56999258	41	0.0631969
16	4006609	56999328	41	0.0130269
16	4006609	56999949	41	0.0585192
16	4006609	57000145	41	9.21136e-05
16	4006609	57000284	41	0.0458209
16	4006609	57000696	41	0.0631969
16	4006609	57000885	41	0.0583338
16	4006609	57000938	41	0.0194498
16	4006609	57001216	41	0.00853405
16	4006609	57001387	41	9.21136e-05
16	4006609	57001438	41	0.00853405
16	4006609	57001516	41	0.00037914
16	4006609	57001794	41	0.0184977
16	4006609	57001985	41	0.0628176
16	4006609	57002404	41	0.0628176
16	4006609	57002663	41	0.0689433
16	4006609	57002732	41	0.0583338
16	4006609	57003025	41	9.21136e-05
16	4006609	57004889	41	0.00853405
16	4006609	57005301	41	0.00853405
16	4006609	57005479	41	0.00853405
16	4006609	57005620	41	9.21136e-05
16	4006609	57006305	41	0.0628176
16	4006609	57006378	41	0.00891576
16	4006609	57006590	41	0.00891576
16	4006609	57006829	41	0.0631969
16	4006609	57007446	41	0.00301137
16	4006609	57007451	41	0.0160046
16	4006609	57007512	41	0.000382626
16	4006609	57007610	41	0.0511636
16	4006609	57007734	41	0.0511636
16	4006609	57008048	41	0.0511636
16	4006609	57008227	41	0.00247621
16	4006609	57008287	41	0.00247621
16	4006609	57008498	41	0.000382626
16	4006609	57008508	41	0.0042261
16	4006609	57009195	41	0.000382626
16	4006609	57009376	41	0.00627541
16	4006609	57009388	41	0.0945451
16	4006609	57009544	41	0.000382626
16	4006609	57009769	41	0.0198353
16	4006609	57009932	41	0.00897463
16	4006609	57009941	41	0.00897463
16	4006609	57009985	41	0.0274685
16	4006609	57009987	41	0.000382626
16	4006609	57010486	41	0.00253492
16	4006609	57010828	41	0.0274685
16	4006609	57010948	41	8.88994e-05
16	4006609	57011185	41	0.0589415
16	4006609	57011452	41	0.0945451
16	4006609	57011826	41	0.000382626
16	4006609	57011936	41	0.000382626
16	4006609	57012379	41	0.0274685
16	4006609	57012563	41	0.0282682
16	4006609	57012699	41	0.0945451
16	4006609	57013016	41	0.000382626
16	4006609	57014319	41	0.00247621
16	4006609	57014610	41	0.0042261
16	4006609	57014875	41	0.0945451
16	4006609	57015091	41	0.00253492
16	4006609	57015545	41	0.0274685
16	4006609	57016092	41	0.00627541
16	4006609	57016302	41	0.000382626
16	4006609	57016445	41	0.000382626
16	4006609	57016519	41	0.000382626
16	4006609	57016648	41	0.000382626
16	4006609	57017319	41	0.00253492
16	4006609	57017474	41	0.00897463
16	4006742	56995236	41	0.0011803
16	4006742	56996104	41	0.0271186
16	4006742	56996158	41	0.0011803
16	4006742	56996211	41	0.0136064
16	4006742	56996288	41	0.0136064
16	4006742	56996649	41	0.00404672
16	4006742	56997233	41	0.000478678
16	4006742	56997369	41	0.0271186
16	4006742	56997551	41	0.0155367
16	4006742	56997656	41	0.0271186
16	4006742	56998572	41	1.136e-05
16	4006742	56998761	41	0.0424233
16	4006742	56998918	41	0.00587398
16	4006742	56999258	41	0.0576997
16	4006742	56999328	41	0.00587398
16	4006742	56999949	41	0.0309874
16	4006742	57000145	41	0.0424233
16	4006742	57000284	41	0.0697022
16	4006742	57000696	41	0.0576997
16	4006742	57000885	41	0.00825931
16	4006742	57000938	41	0.0295867
16	4006742	57001216	41	0.00266792
16	4006742	57001387	41	0.0424233
16	4006742	57001438	41	0.00266792
16	4006742	57001516	41	0.0271186
16	4006742	57001794	41	0.00686201
16	4006742	57001985	41	0.0421225
16	4006742	57002404	41	0.0421225
16	4006742	57002663	41	0.0357386
16	4006742	57002732	41	0.00825931
16	4006742	57003025	41	0.0424233
16	4006742	57004889	41	0.00266792
16	4006742	57005301	41	0.00266792
16	4006742	57005479	41	0.00266792
16	4006742	57005620	41	0.0424233
16	4006742	57006305	41	0.0421225
16	4006742	57006378	41	0.001849
16	4006742	57006590	41	0.001849
16	4006742	57006829	41	0.0576997
16	4006742	57007446	41	0.119148
16	4006742	57007451	41	0.126699
16	4006742	57007512	41	0.0301732
16	4006742	57007610	41	0.329656
16	4006742	57007734	41	0.329656
16	4006742	57008048	41	0.329656
16	4006742	57008227	41	0.070438
16	4006742	57008287	41	0.070438
16	4006742	57008498	41	0.0301732
16	4006742	57008508	41	0.0225368
16	4006742	57009195	41	0.0301732
16	4006742	57009376	41	0.00954607
16	4006742	57009388	41	0.219584
16	4006742	57009544	41	0.0301732
16	4006742	57009769	41	0.138038
16	4006742	57009932	41	0.000802327
16	4006742	57009941	41	0.000802327
16	4006742	57009985	41	0.0758661
16	4006742	57009987	41	0.0301732
16	4006742	57010486	41	0.0951624
16	4006742	57010828	41	0.0758661
16	4006742	57010948	41	0.108562
16	4006742	57011185	41	0.0541552
16	4006742	57011452	41	0.219584
16	4006742	57011826	41	0.0301732
16	4006742	57011936	41	0.0301732
16	4006742	57012379	41	0.0758661
16	4006742	57012563	41	0.0129819
16	4006742	57012699	41	0.219584
16	4006742	57013016	41	0.0301732
16	4006742	57014319	41	0.070438
16	4006742	57014610	41	0.0225368
16	4006742	57014875	41	0.219584
16	4006742	57015091	41	0.0951624
16	4006742	57015545	41	0.0758661
16	4006742	57016092	41	0.00954607
16	4006742	57016302	41	0.0301732
16	4006742	57016445	41	0.0301732
16	4006742	57016519	41	0.0301732
16	4006742	57016648	41	0.0301732
16	4006742	57017319	41	0.0951624
16	4006742	57017474	41	0.000802327
16	4007086	56995236	41	0.00259559
16	4007086	56996104	41	0
16	4007086	56996158	41	0.00259559
16	4007086	56996211	41	0.00258838
16	4007086	56996288	41	0.00258838
16	4007086	56996649	41	0.0221861
16	4007086	56997233	41	0.00996597
16	4007086	56997369	41	0.0103535
16	4007086	56997551	41	0.00705923
16	4007086	56997656	41	0
16	4007086	56998572	41	0.00249817
16	4007086	56998761	41	0.019721
16	4007086	56998918	41	0.00215201
16	4007086	56999258	41	0.0102117
16	4007086	56999328	41	0.00215201
16	4007086	56999949	41	0.0078304
16	4007086	57000145	41	0.019721
16	4007086	57000284	41	0.00535528
16	4007086	57000696	41	0.0102117
16	4007086	57000885	41	0.0398639
16	4007086	57000938	41	0.00343844
16	4007086	57001216	41	0.0020301
16	4007086	57001387	41	0.019721
16	4007086	57001438	41	0.0020301
16	4007086	57001516	41	0
16	4007086	57001794	41	0.00377254
16	4007086	57001985	41	0.0225895
16	4007086	57002404	41	0.0225895
16	4007086	57002663	41	0.0213938
16	4007086	57002732	41	0.0398639
16	4007086	57003025	41	0.019721
16	4007086	57004889	41	0.0020301
16	4007086	57005301	41	0.0020301
16	4007086	57005479	41	0.0020301
16	4007086	57005620	41	0.019721
16	4007086	57006305	41	0.0225895
16	4007086	57006378	41	0.0112948
16	4007086	57006590	41	0.0112948
16	4007086	57006829	41	0.0102117
16	4007086	57007446	41	0.0226658
16	4007086	57007451	41	0.00929494
16	4007086	57007512	41	0.0204795
16	4007086	57007610	41	0.0256464
16	4007086	57007734	41	0.0256464
16	4007086	57008048	41	0.0256464
16	4007086	57008227	41	0.0217828
16	4007086	57008287	41	0.0217828
16	4007086	57008498	41	0.0204795
16	4007086	57008508	41	0.00255994
16	4007086	57009195	41	0.0204795
16	4007086	57009376	41	0
16	4007086	57009388	41	0
16	4007086	57009544	41	0.0204795
16	4007086	57009769	41	0.0204795
16	4007086	57009932	41	0.0110274
16	4007086	57009941	41	0.0110274
16	4007086	57009985	41	0
16	4007086	57009987	41	0.0204795
16	4007086	57010486	41	0.0141185
16	4007086	57010828	41	0
16	4007086	57010948	41	0.0528691
16	4007086	57011185	41	0.00931818
16	4007086	57011452	41	0
16	4007086	57011826	41	0.0204795
16	4007086	57011936	41	0.0204795
16	4007086	57012379	41	0
16	4007086	57012563	41	0.00456774
16	4007086	57012699	41	0
16	4007086	57013016	41	0.0204795
16	4007086	57014319	41	0.0217828
16	4007086	57014610	41	0.00255994
16	4007086	57014875	41	0
16	4007086	57015091	41	0.0141185
16	4007086	57015545	41	0
16	4007086	57016092	41	0
16	4007086	57016302	41	0.0204795
16	4007086	57016445	41	0.0204795
16	4007086	57016519	41	0.0204795
16	4007086	57016648	41	0.0204795
16	4007086	57017319	41	0.0141185
16	4007086	57017474	41	0.0110274
16	4008230	56995236	41	0.00353968
16	4008230	56996104	41	0.0213117
16	4008230	56996158	41	0.00353968
16	4008230	56996211	41	0.0175311
16	4008230	56996288	41	0.0175311
16	4008230	56996649	41	0.00580693
16	4008230	56997233	41	0.000177513
16	4008230	56997369	41	0.0213117
16	4008230	56997551	41	0.0101848
16	4008230	56997656	41	0.0213117
16	4008230	56998572	41	0.000803733
16	4008230	56998761	41	0.0197589
16	4008230	56998918	41	0.00046956
16	4008230	56999258	41	0.0245808
16	4008230	56999328	41	0.00046956
16	4008230	56999949	41	0.0235713
16	4008230	57000145	41	0.0197589
16	4008230	57000284	41	0.0538048
16	4008230	57000696	41	0.0245808
16	4008230	57000885	41	0.0030205
16	4008230	57000938	41	0.0137802
16	4008230	57001216	41	9.04004e-06
16	4008230	57001387	41	0.0197589
16	4008230	57001438	41	9.04004e-06
16	4008230	57001516	41	0.0213117
16	4008230	57001794	41	0.00353201
16	4008230	57001985	41	0.030806
16	4008230	57002404	41	0.030806
16	4008230	57002663	41	0.0122364
16	4008230	57002732	41	0.0030205
16	4008230	57003025	41	0.0197589
16	4008230	57004889	41	9.04004e-06
16	4008230	57005301	41	9.04004e-06
16	4008230	57005479	41	9.04004e-06
16	4008230	57005620	41	0.0197589
16	4008230	57006305	41	0.030806
16	4008230	57006378	41	3.14347e-06
16	4008230	57006590	41	3.14347e-06
16	4008230	57006829	41	0.0245808
16	4008230	57007446	41	0.0647751
16	4008230	57007451	41	0.0730125
16	4008230	57007512	41	0.0110346
16	4008230	57007610	41	0.289327
16	4008230	57007734	41	0.289327
16	4008230	57008048	41	0.289327
16	4008230	57008227	41	0.0664143
16	4008230	57008287	41	0.0664143
16	4008230	57008498	41	0.0110346
16	4008230	57008508	41	0.0363897
16	4008230	57009195	41	0.0110346
16	4008230	57009376	41	0.00968486
16	4008230	57009388	41	0.189811
16	4008230	57009544	41	0.0110346
16	4008230	57009769	41	0.158959
16	4008230	57009932	41	0.000518672
16	4008230	57009941	41	0.000518672
16	4008230	57009985	41	0.0617852
16	4008230	57009987	41	0.0110346
16	4008230	57010486	41	0.0623821
16	4008230	57010828	41	0.0617852
16	4008230	57010948	41	0.0872399
16	4008230	57011185	41	0.0647407
16	4008230	57011452	41	0.189811
16	4008230	57011826	41	0.0110346
16	4008230	57011936	41	0.0110346
16	4008230	57012379	41	0.0617852
16	4008230	57012563	41	0.0228267
16	4008230	57012699	41	0.189811
16	4008230	57013016	41	0.0110346
16	4008230	57014319	41	0.0664143
16	4008230	57014610	41	0.0363897
16	4008230	57014875	41	0.189811
16	4008230	57015091	41	0.0623821
16	4008230	57015545	41	0.0617852
16	4008230	57016092	41	0.00968486
16	4008230	57016302	41	0.0110346
16	4008230	57016445	41	0.0110346
16	4008230	57016519	41	0.0110346
16	4008230	57016648	41	0.0110346
16	4008230	57017319	41	0.0623821
16	4008230	57017474	41	0.000518672
16	4008901	56995236	41	0.00259559
16	4008901	56996104	41	0.0103535
16	4008901	56996158	41	0.00259559
16	4008901	56996211	41	0.0103535
16	4008901	56996288	41	0.0103535
16	4008901	56996649	41	0.039442
16	4008901	56997233	41	0.00996597
16	4008901	56997369	41	0.0103535
16	4008901	56997551	41	0.00705923
16	4008901	56997656	41	0.0103535
16	4008901	56998572	41	0.00999269
16	4008901	56998761	41	0.00493025
16	4008901	56998918	41	0.019368
16	4008901	56999258	41	0.0229763
16	4008901	56999328	41	0.019368
16	4008901	56999949	41	0.0078304
16	4008901	57000145	41	0.00493025
16	4008901	57000284	41	0
16	4008901	57000696	41	0.0229763
16	4008901	57000885	41	0.0398639
16	4008901	57000938	41	0.00343844
16	4008901	57001216	41	0.0182709
16	4008901	57001387	41	0.00493025
16	4008901	57001438	41	0.0182709
16	4008901	57001516	41	0.0103535
16	4008901	57001794	41	0.00377254
16	4008901	57001985	41	0.00564738
16	4008901	57002404	41	0.00564738
16	4008901	57002663	41	0.0380334
16	4008901	57002732	41	0.0398639
16	4008901	57003025	41	0.00493025
16	4008901	57004889	41	0.0182709
16	4008901	57005301	41	0.0182709
16	4008901	57005479	41	0.0182709
16	4008901	57005620	41	0.00493025
16	4008901	57006305	41	0.00564738
16	4008901	57006378	41	0.0112948
16	4008901	57006590	41	0.0112948
16	4008901	57006829	41	0.0229763
16	4008901	57007446	41	0.0100737
16	4008901	57007451	41	0.00232374
16	4008901	57007512	41	0.00511988
16	4008901	57007610	41	0.0455936
16	4008901	57007734	41	0.0455936
16	4008901	57008048	41	0.0455936
16	4008901	57008227	41	0.0217828
16	4008901	57008287	41	0.0217828
16	4008901	57008498	41	0.00511988
16	4008901	57008508	41	0.0102398
16	4008901	57009195	41	0.00511988
16	4008901	57009376	41	0
16	4008901	57009388	41	0.00417856
16	4008901	57009544	41	0.00511988
16	4008901	57009769	41	0.0460789
16	4008901	57009932	41	0.00275686
16	4008901	57009941	41	0.00275686
16	4008901	57009985	41	0.00263971
16	4008901	57009987	41	0.00511988
16	4008901	57010486	41	0.0141185
16	4008901	57010828	41	0.00263971
16	4008901	57010948	41	0.0528691
16	4008901	57011185	41	0
16	4008901	57011452	41	0.00417856
16	4008901	57011826	41	0.00511988
16	4008901	57011936	41	0.00511988
16	4008901	57012379	41	0.00263971
16	4008901	57012563	41	0
16	4008901	57012699	41	0.00417856
16	4008901	57013016	41	0.00511988
16	4008901	57014319	41	0.0217828
16	4008901	57014610	41	0.0102398
16	4008901	57014875	41	0.00417856
16	4008901	57015091	41	0.0141185
16	4008901	57015545	41	0.00263971
16	4008901	57016092	41	0
16	4008901	57016302	41	0.00511988
16	4008901	57016445	41	0.00511988
16	4008901	57016519	41	0.00511988
16	4008901	57016648	41	0.00511988
16	4008901	57017319	41	0.0141185
16	4008901	57017474	41	0.00275686
16	4009122	56995236	41	0.00353968
16	4009122	56996104	41	0.0213117
16	4009122	56996158	41	0.00353968
16	4009122	56996211	41	0.0175311
16	4009122	56996288	41	0.0175311
16	4009122	56996649	41	0.00580693
16	4009122	56997233	41	0.000177513
16	4009122	56997369	41	0.0213117
16	4009122	56997551	41	0.0101848
16	4009122	56997656	41	0.0213117
16	4009122	56998572	41	0.000803733
16	4009122	56998761	41	0.0197589
16	4009122	56998918	41	0.00046956
16	4009122	56999258	41	0.0245808
16	4009122	56999328	41	0.00046956
16	4009122	56999949	41	0.0235713
16	4009122	57000145	41	0.0197589
16	4009122	57000284	41	0.0538048
16	4009122	57000696	41	0.0245808
16	4009122	57000885	41	0.0030205
16	4009122	57000938	41	0.0137802
16	4009122	57001216	41	9.04004e-06
16	4009122	57001387	41	0.0197589
16	4009122	57001438	41	9.04004e-06
16	4009122	57001516	41	0.0213117
16	4009122	57001794	41	0.00353201
16	4009122	57001985	41	0.030806
16	4009122	57002404	41	0.030806
16	4009122	57002663	41	0.0122364
16	4009122	57002732	41	0.0030205
16	4009122	57003025	41	0.0197589
16	4009122	57004889	41	9.04004e-06
16	4009122	57005301	41	9.04004e-06
16	4009122	57005479	41	9.04004e-06
16	4009122	57005620	41	0.0197589
16	4009122	57006305	41	0.030806
16	4009122	57006378	41	3.14347e-06
16	4009122	57006590	41	3.14347e-06
16	4009122	57006829	41	0.0245808
16	4009122	57007446	41	0.0647751
16	4009122	57007451	41	0.0730125
16	4009122	57007512	41	0.0110346
16	4009122	57007610	41	0.289327
16	4009122	57007734	41	0.289327
16	4009122	57008048	41	0.289327
16	4009122	57008227	41	0.0664143
16	4009122	57008287	41	0.0664143
16	4009122	57008498	41	0.0110346
16	4009122	57008508	41	0.0363897
16	4009122	57009195	41	0.0110346
16	4009122	57009376	41	0.00968486
16	4009122	57009388	41	0.189811
16	4009122	57009544	41	0.0110346
16	4009122	57009769	41	0.158959
16	4009122	57009932	41	0.000518672
16	4009122	57009941	41	0.000518672
16	4009122	57009985	41	0.0617852
16	4009122	57009987	41	0.0110346
16	4009122	57010486	41	0.0623821
16	4009122	57010828	41	0.0617852
16	4009122	57010948	41	0.0872399
16	4009122	57011185	41	0.0647407
16	4009122	57011452	41	0.189811
16	4009122	57011826	41	0.0110346
16	4009122	57011936	41	0.0110346
16	4009122	57012379	41	0.0617852
16	4009122	57012563	41	0.0228267
16	4009122	57012699	41	0.189811
16	4009122	57013016	41	0.0110346
16	4009122	57014319	41	0.0664143
16	4009122	57014610	41	0.0363897
16	4009122	57014875	41	0.189811
16	4009122	57015091	41	0.0623821
16	4009122	57015545	41	0.0617852
16	4009122	57016092	41	0.00968486
16	4009122	57016302	41	0.0110346
16	4009122	57016445	41	0.0110346
16	4009122	57016519	41	0.0110346
16	4009122	57016648	41	0.0110346
16	4009122	57017319	41	0.0623821
16	4009122	57017474	41	0.000518672
16	4009764	56995236	41	6.88726e-05
16	4009764	56996104	41	3.0525e-05
16	4009764	56996158	41	6.88726e-05
16	4009764	56996211	41	3.0525e-05
16	4009764	56996288	41	3.0525e-05
16	4009764	56996649	41	0.0252994
16	4009764	56997233	41	0.0100561
16	4009764	56997369	41	0.0538462
16	4009764	56997551	41	0.0308494
16	4009764	56997656	41	3.0525e-05
16	4009764	56998572	41	0.00777959
16	4009764	56998761	41	0.00131185
16	4009764	56998918	41	0.0297709
16	4009764	56999258	41	0.0877917
16	4009764	56999328	41	0.0297709
16	4009764	56999949	41	0.049918
16	4009764	57000145	41	0.00131185
16	4009764	57000284	41	0.0356235
16	4009764	57000696	41	0.0877917
16	4009764	57000885	41	0.0712688
16	4009764	57000938	41	0.0258531
16	4009764	57001216	41	0.0219077
16	4009764	57001387	41	0.00131185
16	4009764	57001438	41	0.0219077
16	4009764	57001516	41	3.0525e-05
16	4009764	57001794	41	0.013625
16	4009764	57001985	41	0.0512862
16	4009764	57002404	41	0.0512862
16	4009764	57002663	41	0.0943037
16	4009764	57002732	41	0.0712688
16	4009764	57003025	41	0.00131185
16	4009764	57004889	41	0.0219077
16	4009764	57005301	41	0.0219077
16	4009764	57005479	41	0.0219077
16	4009764	57005620	41	0.00131185
16	4009764	57006305	41	0.0512862
16	4009764	57006378	41	0.0143377
16	4009764	57006590	41	0.0143377
16	4009764	57006829	41	0.0877917
16	4009764	57007446	41	0.00909563
16	4009764	57007451	41	0.027625
16	4009764	57007512	41	3.39633e-05
16	4009764	57007610	41	0.039999
16	4009764	57007734	41	0.039999
16	4009764	57008048	41	0.039999
16	4009764	57008227	41	0.00206222
16	4009764	57008287	41	0.00206222
16	4009764	57008498	41	3.39633e-05
16	4009764	57008508	41	0.00181326
16	4009764	57009195	41	3.39633e-05
16	4009764	57009376	41	0.00641223
16	4009764	57009388	41	0.0798336
16	4009764	57009544	41	3.39633e-05
16	4009764	57009769	41	0.00730588
16	4009764	57009932	41	0.00592529
16	4009764	57009941	41	0.00592529
16	4009764	57009985	41	0.0210441
16	4009764	57009987	41	3.39633e-05
16	4009764	57010486	41	0.00503663
16	4009764	57010828	41	0.0210441
16	4009764	57010948	41	0.000243551
16	4009764	57011185	41	0.042864
16	4009764	57011452	41	0.0798336
16	4009764	57011826	41	3.39633e-05
16	4009764	57011936	41	3.39633e-05
16	4009764	57012379	41	0.0210441
16	4009764	57012563	41	0.0151133
16	4009764	57012699	41	0.0798336
16	4009764	57013016	41	3.39633e-05
16	4009764	57014319	41	0.00206222
16	4009764	57014610	41	0.00181326
16	4009764	57014875	41	0.0798336
16	4009764	57015091	41	0.00503663
16	4009764	57015545	41	0.0210441
16	4009764	57016092	41	0.00641223
16	4009764	57016302	41	3.39633e-05
16	4009764	57016445	41	3.39633e-05
16	4009764	57016519	41	3.39633e-05
16	4009764	57016648	41	3.39633e-05
16	4009764	57017319	41	0.00503663
16	4009764	57017474	41	0.00592529
16	4009906	56995236	41	0.00327523
16	4009906	56996104	41	0.0183513
16	4009906	56996158	41	0.00327523
16	4009906	56996211	41	0.0155959
16	4009906	56996288	41	0.0155959
16	4009906	56996649	41	0.00649002
16	4009906	56997233	41	0.000107814
16	4009906	56997369	41	0.0183513
16	4009906	56997551	41	0.0225929
16	4009906	56997656	41	0.0183513
16	4009906	56998572	41	0.000972931
16	4009906	56998761	41	0.00491551
16	4009906	56998918	41	0.0147843
16	4009906	56999258	41	0.000636323
16	4009906	56999328	41	0.0147843
16	4009906	56999949	41	0.0380726
16	4009906	57000145	41	0.00491551
16	4009906	57000284	41	0.0669726
16	4009906	57000696	41	0.000636323
16	4009906	57000885	41	0.0055891
16	4009906	57000938	41	0.0200214
16	4009906	57001216	41	0.0187258
16	4009906	57001387	41	0.00491551
16	4009906	57001438	41	0.0187258
16	4009906	57001516	41	0.0183513
16	4009906	57001794	41	0.0051195
16	4009906	57001985	41	0.0882209
16	4009906	57002404	41	0.0882209
16	4009906	57002663	41	0.00199144
16	4009906	57002732	41	0.0055891
16	4009906	57003025	41	0.00491551
16	4009906	57004889	41	0.0187258
16	4009906	57005301	41	0.0187258
16	4009906	57005479	41	0.0187258
16	4009906	57005620	41	0.00491551
16	4009906	57006305	41	0.0882209
16	4009906	57006378	41	0.00125122
16	4009906	57006590	41	0.00125122
16	4009906	57006829	41	0.000636323
16	4009906	57007446	41	0.0127114
16	4009906	57007451	41	0.0164749
16	4009906	57007512	41	0.0102446
16	4009906	57007610	41	0.195329
16	4009906	57007734	41	0.195329
16	4009906	57008048	41	0.195329
16	4009906	57008227	41	0.0752241
16	4009906	57008287	41	0.0752241
16	4009906	57008498	41	0.0102446
16	4009906	57008508	41	0.125062
16	4009906	57009195	41	0.0102446
16	4009906	57009376	41	0.0392288
16	4009906	57009388	41	0.17828
16	4009906	57009544	41	0.0102446
16	4009906	57009769	41	0.14977
16	4009906	57009932	41	0.0757587
16	4009906	57009941	41	0.0757587
16	4009906	57009985	41	0.0193046
16	4009906	57009987	41	0.0102446
16	4009906	57010486	41	0.0483932
16	4009906	57010828	41	0.0193046
16	4009906	57010948	41	9.15122e-05
16	4009906	57011185	41	0.147101
16	4009906	57011452	41	0.17828
16	4009906	57011826	41	0.0102446
16	4009906	57011936	41	0.0102446
16	4009906	57012379	41	0.0193046
16	4009906	57012563	41	0.0612271
16	4009906	57012699	41	0.17828
16	4009906	57013016	41	0.0102446
16	4009906	57014319	41	0.0752241
16	4009906	57014610	41	0.125062
16	4009906	57014875	41	0.17828
16	4009906	57015091	41	0.0483932
16	4009906	57015545	41	0.0193046
16	4009906	57016092	41	0.0392288
16	4009906	57016302	41	0.0102446
16	4009906	57016445	41	0.0102446
16	4009906	57016519	41	0.0102446
16	4009906	57016648	41	0.0102446
16	4009906	57017319	41	0.0483932
16	4009906	57017474	41	0.0757587
16	4010053	56995236	41	0.00663704
16	4010053	56996104	41	0.0124794
16	4010053	56996158	41	0.00663704
16	4010053	56996211	41	0.0188267
16	4010053	56996288	41	0.0188267
16	4010053	56996649	41	0.0544954
16	4010053	56997233	41	0.0147655
16	4010053	56997369	41	0.00764331
16	4010053	56997551	41	0.00437898
16	4010053	56997656	41	0.0124794
16	4010053	56998572	41	0.0153914
16	4010053	56998761	41	0.012986
16	4010053	56998918	41	0.0203991
16	4010053	56999258	41	0.0195678
16	4010053	56999328	41	0.0203991
16	4010053	56999949	41	0.0051562
16	4010053	57000145	41	0.012986
16	4010053	57000284	41	0.000439271
16	4010053	57000696	41	0.0195678
16	4010053	57000885	41	0.0480489
16	4010053	57000938	41	0.00592482
16	4010053	57001216	41	0.0189464
16	4010053	57001387	41	0.012986
16	4010053	57001438	41	0.0189464
16	4010053	57001516	41	0.0124794
16	4010053	57001794	41	0.00193404
16	4010053	57001985	41	0.00289519
16	4010053	57002404	41	0.00289519
16	4010053	57002663	41	0.0338024
16	4010053	57002732	41	0.0480489
16	4010053	57003025	41	0.012986
16	4010053	57004889	41	0.0189464
16	4010053	57005301	41	0.0189464
16	4010053	57005479	41	0.0189464
16	4010053	57005620	41	0.012986
16	4010053	57006305	41	0.00289519
16	4010053	57006378	41	0.0160844
16	4010053	57006590	41	0.0160844
16	4010053	57006829	41	0.0195678
16	4010053	57007446	41	0.0124075
16	4010053	57007451	41	0.00344283
16	4010053	57007512	41	0.013885
16	4010053	57007610	41	0.0531776
16	4010053	57007734	41	0.0531776
16	4010053	57008048	41	0.0531776
16	4010053	57008227	41	0.0218877
16	4010053	57008287	41	0.0218877
16	4010053	57008498	41	0.013885
16	4010053	57008508	41	0.0047377
16	4010053	57009195	41	0.013885
16	4010053	57009376	41	1.52525e-06
16	4010053	57009388	41	0.00694068
16	4010053	57009544	41	0.013885
16	4010053	57009769	41	0.0352885
16	4010053	57009932	41	0.00769482
16	4010053	57009941	41	0.00769482
16	4010053	57009985	41	0.00454852
16	4010053	57009987	41	0.013885
16	4010053	57010486	41	0.00957224
16	4010053	57010828	41	0.00454852
16	4010053	57010948	41	0.0609839
16	4010053	57011185	41	0.000298567
16	4010053	57011452	41	0.00694068
16	4010053	57011826	41	0.013885
16	4010053	57011936	41	0.013885
16	4010053	57012379	41	0.00454852
16	4010053	57012563	41	0.000751946
16	4010053	57012699	41	0.00694068
16	4010053	57013016	41	0.013885
16	4010053	57014319	41	0.0218877
16	4010053	57014610	41	0.0047377
16	4010053	57014875	41	0.00694068
16	4010053	57015091	41	0.00957224
16	4010053	57015545	41	0.00454852
16	4010053	57016092	41	1.52525e-06
16	4010053	57016302	41	0.013885
16	4010053	57016445	41	0.013885
16	4010053	57016519	41	0.013885
16	4010053	57016648	41	0.013885
16	4010053	57017319	41	0.00957224
16	4010053	57017474	41	0.00769482
16	4011223	56995236	41	0.000424459
16	4011223	56996104	41	0.00320106
16	4011223	56996158	41	0.000424459
16	4011223	56996211	41	0.00238757
16	4011223	56996288	41	0.00238757
16	4011223	56996649	41	0.000308642
16	4011223	56997233	41	5.72956e-05
16	4011223	56997369	41	0.00320106
16	4011223	56997551	41	0.000883838
16	4011223	56997656	41	0.00320106
16	4011223	56998572	41	0.00653645
16	4011223	56998761	41	0.0888889
16	4011223	56998918	41	0.032602
16	4011223	56999258	41	0.0427984
16	4011223	56999328	41	0.032602
16	4011223	56999949	41	2.0008e-05
16	4011223	57000145	41	0.0888889
16	4011223	57000284	41	0.00136836
16	4011223	57000696	41	0.0427984
16	4011223	57000885	41	5.72956e-05
16	4011223	57000938	41	3.51432e-05
16	4011223	57001216	41	0.026149
16	4011223	57001387	41	0.0888889
16	4011223	57001438	41	0.026149
16	4011223	57001516	41	0.00320106
16	4011223	57001794	41	0.0313187
16	4011223	57001985	41	0.00901876
16	4011223	57002404	41	0.00901876
16	4011223	57002663	41	0.0128523
16	4011223	57002732	41	5.72956e-05
16	4011223	57003025	41	0.0888889
16	4011223	57004889	41	0.026149
16	4011223	57005301	41	0.026149
16	4011223	57005479	41	0.026149
16	4011223	57005620	41	0.0888889
16	4011223	57006305	41	0.00901876
16	4011223	57006378	41	0.00162338
16	4011223	57006590	41	0.00162338
16	4011223	57006829	41	0.0427984
16	4011223	57007446	41	0.0618018
16	4011223	57007451	41	0.0642204
16	4011223	57007512	41	0.0795918
16	4011223	57007610	41	0.0772463
16	4011223	57007734	41	0.0772463
16	4011223	57008048	41	0.0772463
16	4011223	57008227	41	0.00327149
16	4011223	57008287	41	0.00327149
16	4011223	57008498	41	0.0795918
16	4011223	57008508	41	0.0197868
16	4011223	57009195	41	0.0795918
16	4011223	57009376	41	0.00838123
16	4011223	57009388	41	0.0216208
16	4011223	57009544	41	0.0795918
16	4011223	57009769	41	0.0179095
16	4011223	57009932	41	0.0899479
16	4011223	57009941	41	0.0899479
16	4011223	57009985	41	0.0431674
16	4011223	57009987	41	0.0795918
16	4011223	57010486	41	0.0123467
16	4011223	57010828	41	0.0431674
16	4011223	57010948	41	0.18997
16	4011223	57011185	41	0.00648214
16	4011223	57011452	41	0.0216208
16	4011223	57011826	41	0.0795918
16	4011223	57011936	41	0.0795918
16	4011223	57012379	41	0.0431674
16	4011223	57012563	41	0.00514706
16	4011223	57012699	41	0.0216208
16	4011223	57013016	41	0.0795918
16	4011223	57014319	41	0.00327149
16	4011223	57014610	41	0.0197868
16	4011223	57014875	41	0.0216208
16	4011223	57015091	41	0.0123467
16	4011223	57015545	41	0.0431674
16	4011223	57016092	41	0.00838123
16	4011223	57016302	41	0.0795918
16	4011223	57016445	41	0.0795918
16	4011223	57016519	41	0.0795918
16	4011223	57016648	41	0.0795918
16	4011223	57017319	41	0.0123467
16	4011223	57017474	41	0.0899479
16	4012480	56995236	41	0.0149721
16	4012480	56996104	41	0.00181686
16	4012480	56996158	41	0.0149721
16	4012480	56996211	41	0.0101764
16	4012480	56996288	41	0.0101764
16	4012480	56996649	41	0.008123
16	4012480	56997233	41	0.00771243
16	4012480	56997369	41	0.00545866
16	4012480	56997551	41	0.018521
16	4012480	56997656	41	0.00181686
16	4012480	56998572	41	0.000498784
16	4012480	56998761	41	3.84521e-06
16	4012480	56998918	41	0.0068747
16	4012480	56999258	41	0.000878066
16	4012480	56999328	41	0.0068747
16	4012480	56999949	41	0.0227245
16	4012480	57000145	41	3.84521e-06
16	4012480	57000284	41	0.00883788
16	4012480	57000696	41	0.000878066
16	4012480	57000885	41	0.000940492
16	4012480	57000938	41	0.00429074
16	4012480	57001216	41	0.00710753
16	4012480	57001387	41	3.84521e-06
16	4012480	57001438	41	0.00710753
16	4012480	57001516	41	0.00181686
16	4012480	57001794	41	0.00320415
16	4012480	57001985	41	0.0356765
16	4012480	57002404	41	0.0356765
16	4012480	57002663	41	0.000980734
16	4012480	57002732	41	0.000940492
16	4012480	57003025	41	3.84521e-06
16	4012480	57004889	41	0.00710753
16	4012480	57005301	41	0.00710753
16	4012480	57005479	41	0.00710753
16	4012480	57005620	41	3.84521e-06
16	4012480	57006305	41	0.0356765
16	4012480	57006378	41	0.00172657
16	4012480	57006590	41	0.00172657
16	4012480	57006829	41	0.000878066
16	4012480	57007446	41	0.0259762
16	4012480	57007451	41	0.0227339
16	4012480	57007512	41	1.59724e-05
16	4012480	57007610	41	0.0188109
16	4012480	57007734	41	0.0188109
16	4012480	57008048	41	0.0188109
16	4012480	57008227	41	0.0100593
16	4012480	57008287	41	0.0100593
16	4012480	57008498	41	1.59724e-05
16	4012480	57008508	41	0.0112306
16	4012480	57009195	41	1.59724e-05
16	4012480	57009376	41	0.0582419
16	4012480	57009388	41	1.30358e-05
16	4012480	57009544	41	1.59724e-05
16	4012480	57009769	41	1.59724e-05
16	4012480	57009932	41	0.0614099
16	4012480	57009941	41	0.0614099
16	4012480	57009985	41	0.0560499
16	4012480	57009987	41	1.59724e-05
16	4012480	57010486	41	0.0430128
16	4012480	57010828	41	0.0560499
16	4012480	57010948	41	0.0753572
16	4012480	57011185	41	2.90698e-05
16	4012480	57011452	41	1.30358e-05
16	4012480	57011826	41	1.59724e-05
16	4012480	57011936	41	1.59724e-05
16	4012480	57012379	41	0.0560499
16	4012480	57012563	41	0.0301528
16	4012480	57012699	41	1.30358e-05
16	4012480	57013016	41	1.59724e-05
16	4012480	57014319	41	0.0100593
16	4012480	57014610	41	0.0112306
16	4012480	57014875	41	1.30358e-05
16	4012480	57015091	41	0.0430128
16	4012480	57015545	41	0.0560499
16	4012480	57016092	41	0.0582419
16	4012480	57016302	41	1.59724e-05
16	4012480	57016445	41	1.59724e-05
16	4012480	57016519	41	1.59724e-05
16	4012480	57016648	41	1.59724e-05
16	4012480	57017319	41	0.0430128
16	4012480	57017474	41	0.0614099
16	4013144	56995236	41	0.000424459
16	4013144	56996104	41	0.00320106
16	4013144	56996158	41	0.000424459
16	4013144	56996211	41	0.00238757
16	4013144	56996288	41	0.00238757
16	4013144	56996649	41	0.000308642
16	4013144	56997233	41	5.72956e-05
16	4013144	56997369	41	0.00320106
16	4013144	56997551	41	0.000883838
16	4013144	56997656	41	0.00320106
16	4013144	56998572	41	0.00653645
16	4013144	56998761	41	0.0888889
16	4013144	56998918	41	0.032602
16	4013144	56999258	41	0.0427984
16	4013144	56999328	41	0.032602
16	4013144	56999949	41	2.0008e-05
16	4013144	57000145	41	0.0888889
16	4013144	57000284	41	0.00136836
16	4013144	57000696	41	0.0427984
16	4013144	57000885	41	5.72956e-05
16	4013144	57000938	41	3.51432e-05
16	4013144	57001216	41	0.026149
16	4013144	57001387	41	0.0888889
16	4013144	57001438	41	0.026149
16	4013144	57001516	41	0.00320106
16	4013144	57001794	41	0.0313187
16	4013144	57001985	41	0.00901876
16	4013144	57002404	41	0.00901876
16	4013144	57002663	41	0.0128523
16	4013144	57002732	41	5.72956e-05
16	4013144	57003025	41	0.0888889
16	4013144	57004889	41	0.026149
16	4013144	57005301	41	0.026149
16	4013144	57005479	41	0.026149
16	4013144	57005620	41	0.0888889
16	4013144	57006305	41	0.00901876
16	4013144	57006378	41	0.00162338
16	4013144	57006590	41	0.00162338
16	4013144	57006829	41	0.0427984
16	4013144	57007446	41	0.0618018
16	4013144	57007451	41	0.0642204
16	4013144	57007512	41	0.0795918
16	4013144	57007610	41	0.0772463
16	4013144	57007734	41	0.0772463
16	4013144	57008048	41	0.0772463
16	4013144	57008227	41	0.00327149
16	4013144	57008287	41	0.00327149
16	4013144	57008498	41	0.0795918
16	4013144	57008508	41	0.0197868
16	4013144	57009195	41	0.0795918
16	4013144	57009376	41	0.00838123
16	4013144	57009388	41	0.0216208
16	4013144	57009544	41	0.0795918
16	4013144	57009769	41	0.0179095
16	4013144	57009932	41	0.0899479
16	4013144	57009941	41	0.0899479
16	4013144	57009985	41	0.0431674
16	4013144	57009987	41	0.0795918
16	4013144	57010486	41	0.0123467
16	4013144	57010828	41	0.0431674
16	4013144	57010948	41	0.18997
16	4013144	57011185	41	0.00648214
16	4013144	57011452	41	0.0216208
16	4013144	57011826	41	0.0795918
16	4013144	57011936	41	0.0795918
16	4013144	57012379	41	0.0431674
16	4013144	57012563	41	0.00514706
16	4013144	57012699	41	0.0216208
16	4013144	57013016	41	0.0795918
16	4013144	57014319	41	0.00327149
16	4013144	57014610	41	0.0197868
16	4013144	57014875	41	0.0216208
16	4013144	57015091	41	0.0123467
16	4013144	57015545	41	0.0431674
16	4013144	57016092	41	0.00838123
16	4013144	57016302	41	0.0795918
16	4013144	57016445	41	0.0795918
16	4013144	57016519	41	0.0795918
16	4013144	57016648	41	0.0795918
16	4013144	57017319	41	0.0123467
16	4013144	57017474	41	0.0899479
16	4013467	56995236	41	0.00367703
16	4013467	56996104	41	0.00879121
16	4013467	56996158	41	0.00367703
16	4013467	56996211	41	0.000186966
16	4013467	56996288	41	0.000186966
16	4013467	56996649	41	0.0144231
16	4013467	56997233	41	0.00267747
16	4013467	56997369	41	0.00879121
16	4013467	56997551	41	0.00503663
16	4013467	56997656	41	0.00879121
16	4013467	56998572	41	0.00649618
16	4013467	56998761	41	0.0252994
16	4013467	56998918	41	5.07576e-05
16	4013467	56999258	41	0.0094084
16	4013467	56999328	41	5.07576e-05
16	4013467	56999949	41	0.0288577
16	4013467	57000145	41	0.0252994
16	4013467	57000284	41	0.0432298
16	4013467	57000696	41	0.0094084
16	4013467	57000885	41	0.0436365
16	4013467	57000938	41	0.00268136
16	4013467	57001216	41	0.00172377
16	4013467	57001387	41	0.0252994
16	4013467	57001438	41	0.00172377
16	4013467	57001516	41	0.00879121
16	4013467	57001794	41	0.0022245
16	4013467	57001985	41	0.0309774
16	4013467	57002404	41	0.0309774
16	4013467	57002663	41	0.00479718
16	4013467	57002732	41	0.0436365
16	4013467	57003025	41	0.0252994
16	4013467	57004889	41	0.00172377
16	4013467	57005301	41	0.00172377
16	4013467	57005479	41	0.00172377
16	4013467	57005620	41	0.0252994
16	4013467	57006305	41	0.0309774
16	4013467	57006378	41	0.0116925
16	4013467	57006590	41	0.0116925
16	4013467	57006829	41	0.0094084
16	4013467	57007446	41	0.001485
16	4013467	57007451	41	0.00789236
16	4013467	57007512	41	0.0159703
16	4013467	57007610	41	0.0403434
16	4013467	57007734	41	0.0403434
16	4013467	57008048	41	0.0403434
16	4013467	57008227	41	1.42714e-05
16	4013467	57008287	41	1.42714e-05
16	4013467	57008498	41	0.0159703
16	4013467	57008508	41	0.00730588
16	4013467	57009195	41	0.0159703
16	4013467	57009376	41	0.000667077
16	4013467	57009388	41	0.0466232
16	4013467	57009544	41	0.0159703
16	4013467	57009769	41	0.00978143
16	4013467	57009932	41	0.00442568
16	4013467	57009941	41	0.00442568
16	4013467	57009985	41	0.0389129
16	4013467	57009987	41	0.0159703
16	4013467	57010486	41	0.00674326
16	4013467	57010828	41	0.0389129
16	4013467	57010948	41	4.38391e-05
16	4013467	57011185	41	0.0607452
16	4013467	57011452	41	0.0466232
16	4013467	57011826	41	0.0159703
16	4013467	57011936	41	0.0159703
16	4013467	57012379	41	0.0389129
16	4013467	57012563	41	0.00420841
16	4013467	57012699	41	0.0466232
16	4013467	57013016	41	0.0159703
16	4013467	57014319	41	1.42714e-05
16	4013467	57014610	41	0.00730588
16	4013467	57014875	41	0.0466232
16	4013467	57015091	41	0.00674326
16	4013467	57015545	41	0.0389129
16	4013467	57016092	41	0.000667077
16	4013467	57016302	41	0.0159703
16	4013467	57016445	41	0.0159703
16	4013467	57016519	41	0.0159703
16	4013467	57016648	41	0.0159703
16	4013467	57017319	41	0.00674326
16	4013467	57017474	41	0.00442568
16	4014141	56995236	41	0.000424459
16	4014141	56996104	41	0.00320106
16	4014141	56996158	41	0.000424459
16	4014141	56996211	41	0.00238757
16	4014141	56996288	41	0.00238757
16	4014141	56996649	41	0.000308642
16	4014141	56997233	41	5.72956e-05
16	4014141	56997369	41	0.00320106
16	4014141	56997551	41	0.000883838
16	4014141	56997656	41	0.00320106
16	4014141	56998572	41	0.00653645
16	4014141	56998761	41	0.0888889
16	4014141	56998918	41	0.032602
16	4014141	56999258	41	0.0427984
16	4014141	56999328	41	0.032602
16	4014141	56999949	41	2.0008e-05
16	4014141	57000145	41	0.0888889
16	4014141	57000284	41	0.00136836
16	4014141	57000696	41	0.0427984
16	4014141	57000885	41	5.72956e-05
16	4014141	57000938	41	3.51432e-05
16	4014141	57001216	41	0.026149
16	4014141	57001387	41	0.0888889
16	4014141	57001438	41	0.026149
16	4014141	57001516	41	0.00320106
16	4014141	57001794	41	0.0313187
16	4014141	57001985	41	0.00901876
16	4014141	57002404	41	0.00901876
16	4014141	57002663	41	0.0128523
16	4014141	57002732	41	5.72956e-05
16	4014141	57003025	41	0.0888889
16	4014141	57004889	41	0.026149
16	4014141	57005301	41	0.026149
16	4014141	57005479	41	0.026149
16	4014141	57005620	41	0.0888889
16	4014141	57006305	41	0.00901876
16	4014141	57006378	41	0.00162338
16	4014141	57006590	41	0.00162338
16	4014141	57006829	41	0.0427984
16	4014141	57007446	41	0.0618018
16	4014141	57007451	41	0.0642204
16	4014141	57007512	41	0.0795918
16	4014141	57007610	41	0.0772463
16	4014141	57007734	41	0.0772463
16	4014141	57008048	41	0.0772463
16	4014141	57008227	41	0.00327149
16	4014141	57008287	41	0.00327149
16	4014141	57008498	41	0.0795918
16	4014141	57008508	41	0.0197868
16	4014141	57009195	41	0.0795918
16	4014141	57009376	41	0.00838123
16	4014141	57009388	41	0.0216208
16	4014141	57009544	41	0.0795918
16	4014141	57009769	41	0.0179095
16	4014141	57009932	41	0.0899479
[truncated: 34,451 more rows]
