# Supplementary material for: A sex-specific evolutionary interaction between ADCY9 and CETP
Source: eLife. 2021 Oct 5;10:e69198. doi: 10.7554/eLife.69198 (PMC8594919; doi:10.7554/eLife.69198)
Supplement: Figure 4—source data 1. — This zip archive contains all files of r2 values obtained from the geno-r2 command of the vcftools software for all SNPs (MAF >5%) of the PEL population (files beginning by F4a [male] and F4b [female]) and the LIMAA cohort (files beginning by F4c [male] and F4d [female]) between ADCY9 and CETP genes stratified by sex. Scripts to create those figures can be found here: Gamache, 2021. [file elife-69198-fig4-data1.zip › Figure 4/F4b.LRLD.ADCY9_CETP.PEL.005.Female.txt]

CHR	POS1	POS2	N_INDV	R^2
16	4003733	56995236	44	0.0019971
16	4003733	56996158	44	0.0019971
16	4003733	56996211	44	0.00186031
16	4003733	56996288	44	0.00186031
16	4003733	56996649	44	0.00186031
16	4003733	56997233	44	2.49282e-31
16	4003733	56997369	44	0.00468284
16	4003733	56997551	44	0.00226757
16	4003733	56998572	44	0.00311188
16	4003733	56998761	44	0.00862238
16	4003733	56998918	44	0.000137591
16	4003733	56999258	44	0.000516359
16	4003733	56999328	44	0.000598249
16	4003733	56999949	44	0.00226757
16	4003733	57000145	44	0.00862238
16	4003733	57000284	44	0.00348211
16	4003733	57000696	44	0.000516359
16	4003733	57000885	44	0.00529101
16	4003733	57000938	44	0.000187832
16	4003733	57001216	44	0.000598249
16	4003733	57001387	44	0.00862238
16	4003733	57001438	44	0.000598249
16	4003733	57001794	44	0.00577883
16	4003733	57001985	44	0.000911426
16	4003733	57002404	44	0.000911426
16	4003733	57002663	44	0.00524559
16	4003733	57002732	44	0.021256
16	4003733	57003025	44	0.00862238
16	4003733	57003146	44	0.0634444
16	4003733	57004889	44	0.000598249
16	4003733	57005301	44	0.000598249
16	4003733	57005479	44	0.000598249
16	4003733	57005620	44	0.00663442
16	4003733	57006305	44	0.000911426
16	4003733	57006378	44	0.00529101
16	4003733	57006590	44	0.00529101
16	4003733	57006829	44	0.000135396
16	4003733	57007446	44	0.000148418
16	4003733	57007451	44	0.000148418
16	4003733	57007512	44	0.00367829
16	4003733	57007610	44	0.0127234
16	4003733	57007734	44	0.0096238
16	4003733	57008048	44	0.0096238
16	4003733	57008227	44	0.0390237
16	4003733	57008287	44	0.0390237
16	4003733	57008498	44	0.0131737
16	4003733	57008508	44	0.0274657
16	4003733	57009195	44	0.0235043
16	4003733	57009376	44	0.0468151
16	4003733	57009388	44	0.00691459
16	4003733	57009544	44	0.0235043
16	4003733	57009769	44	0.0661401
16	4003733	57009917	44	0.042471
16	4003733	57009932	44	0.0165613
16	4003733	57009941	44	0.0227277
16	4003733	57009985	44	0.03398
16	4003733	57009987	44	0.0235043
16	4003733	57010486	44	0.00074209
16	4003733	57010828	44	0.03398
16	4003733	57010948	44	0.00105273
16	4003733	57011185	44	0.00690999
16	4003733	57011452	44	0.00691459
16	4003733	57011826	44	0.0235043
16	4003733	57011936	44	0.0198695
16	4003733	57012379	44	0.058064
16	4003733	57012563	44	0.0758202
16	4003733	57012699	44	0
16	4003733	57013016	44	0.0235043
16	4003733	57014319	44	0.0334347
16	4003733	57014610	44	0.00920376
16	4003733	57014875	44	0
16	4003733	57015091	44	0.00074209
16	4003733	57015545	44	0.03398
16	4003733	57016092	44	0.0287945
16	4003733	57016302	44	0.0198695
16	4003733	57016445	44	0.0198695
16	4003733	57016519	44	0.0198695
16	4003733	57016648	44	0.0198695
16	4003733	57017319	44	0.012207
16	4003733	57017474	44	0.00410527
16	4003763	56995236	44	0.000145124
16	4003763	56996158	44	0.000145124
16	4003763	56996211	44	6.00817e-05
16	4003763	56996288	44	6.00817e-05
16	4003763	56996649	44	6.00817e-05
16	4003763	56997233	44	0.000527159
16	4003763	56997369	44	0.00015124
16	4003763	56997551	44	0
16	4003763	56998572	44	0.00130252
16	4003763	56998761	44	0.00445558
16	4003763	56998918	44	0.000284399
16	4003763	56999258	44	0.000416917
16	4003763	56999328	44	1.93214e-05
16	4003763	56999949	44	0
16	4003763	57000145	44	0.00445558
16	4003763	57000284	44	0.000449843
16	4003763	57000696	44	0.000416917
16	4003763	57000885	44	0.00229741
16	4003763	57000938	44	0.000388246
16	4003763	57001216	44	1.93214e-05
16	4003763	57001387	44	0.00445558
16	4003763	57001438	44	1.93214e-05
16	4003763	57001794	44	0.00788541
16	4003763	57001985	44	0.000117744
16	4003763	57002404	44	0.000117744
16	4003763	57002663	44	0.00609894
16	4003763	57002732	44	0.0149504
16	4003763	57003025	44	0.00445558
16	4003763	57003146	44	0.0693626
16	4003763	57004889	44	1.93214e-05
16	4003763	57005301	44	1.93214e-05
16	4003763	57005479	44	1.93214e-05
16	4003763	57005620	44	0.00295604
16	4003763	57006305	44	0.000117744
16	4003763	57006378	44	0.00229741
16	4003763	57006590	44	0.00229741
16	4003763	57006829	44	6.99655e-05
16	4003763	57007446	44	7.66945e-05
16	4003763	57007451	44	7.66945e-05
16	4003763	57007512	44	0.00121648
16	4003763	57007610	44	0.00483043
16	4003763	57007734	44	0.00279735
16	4003763	57008048	44	0.00279735
16	4003763	57008227	44	0.0255218
16	4003763	57008287	44	0.0255218
16	4003763	57008498	44	0.00758483
16	4003763	57008508	44	0.0207225
16	4003763	57009195	44	0.015372
16	4003763	57009376	44	0.0312391
16	4003763	57009388	44	0.00128631
16	4003763	57009544	44	0.015372
16	4003763	57009769	44	0.0584458
16	4003763	57009917	44	0.0358328
16	4003763	57009932	44	0.0113179
16	4003763	57009941	44	0.0164034
16	4003763	57009985	44	0.0294069
16	4003763	57009987	44	0.015372
16	4003763	57010486	44	2.3967e-05
16	4003763	57010828	44	0.0294069
16	4003763	57010948	44	0.00217598
16	4003763	57011185	44	0.0080341
16	4003763	57011452	44	0.00128631
16	4003763	57011826	44	0.015372
16	4003763	57011936	44	0.0122192
16	4003763	57012379	44	0.0521356
16	4003763	57012563	44	0.0662139
16	4003763	57012699	44	0.00292398
16	4003763	57013016	44	0.015372
16	4003763	57014319	44	0.0202768
16	4003763	57014610	44	0.00545971
16	4003763	57014875	44	0.00292398
16	4003763	57015091	44	2.3967e-05
16	4003763	57015545	44	0.0294069
16	4003763	57016092	44	0.0166815
16	4003763	57016302	44	0.0122192
16	4003763	57016445	44	0.0122192
16	4003763	57016519	44	0.0122192
16	4003763	57016648	44	0.0122192
16	4003763	57017319	44	0.00554406
16	4003763	57017474	44	0.00171832
16	4003969	56995236	44	0.0019971
16	4003969	56996158	44	0.0019971
16	4003969	56996211	44	0.00186031
16	4003969	56996288	44	0.00186031
16	4003969	56996649	44	0.00186031
16	4003969	56997233	44	2.49282e-31
16	4003969	56997369	44	0.00468284
16	4003969	56997551	44	0.00226757
16	4003969	56998572	44	0.00311188
16	4003969	56998761	44	0.00862238
16	4003969	56998918	44	0.000137591
16	4003969	56999258	44	0.000516359
16	4003969	56999328	44	0.000598249
16	4003969	56999949	44	0.00226757
16	4003969	57000145	44	0.00862238
16	4003969	57000284	44	0.00348211
16	4003969	57000696	44	0.000516359
16	4003969	57000885	44	0.00529101
16	4003969	57000938	44	0.000187832
16	4003969	57001216	44	0.000598249
16	4003969	57001387	44	0.00862238
16	4003969	57001438	44	0.000598249
16	4003969	57001794	44	0.00577883
16	4003969	57001985	44	0.000911426
16	4003969	57002404	44	0.000911426
16	4003969	57002663	44	0.00524559
16	4003969	57002732	44	0.021256
16	4003969	57003025	44	0.00862238
16	4003969	57003146	44	0.0634444
16	4003969	57004889	44	0.000598249
16	4003969	57005301	44	0.000598249
16	4003969	57005479	44	0.000598249
16	4003969	57005620	44	0.00663442
16	4003969	57006305	44	0.000911426
16	4003969	57006378	44	0.00529101
16	4003969	57006590	44	0.00529101
16	4003969	57006829	44	0.000135396
16	4003969	57007446	44	0.000148418
16	4003969	57007451	44	0.000148418
16	4003969	57007512	44	0.00367829
16	4003969	57007610	44	0.0127234
16	4003969	57007734	44	0.0096238
16	4003969	57008048	44	0.0096238
16	4003969	57008227	44	0.0390237
16	4003969	57008287	44	0.0390237
16	4003969	57008498	44	0.0131737
16	4003969	57008508	44	0.0274657
16	4003969	57009195	44	0.0235043
16	4003969	57009376	44	0.0468151
16	4003969	57009388	44	0.00691459
16	4003969	57009544	44	0.0235043
16	4003969	57009769	44	0.0661401
16	4003969	57009917	44	0.042471
16	4003969	57009932	44	0.0165613
16	4003969	57009941	44	0.0227277
16	4003969	57009985	44	0.03398
16	4003969	57009987	44	0.0235043
16	4003969	57010486	44	0.00074209
16	4003969	57010828	44	0.03398
16	4003969	57010948	44	0.00105273
16	4003969	57011185	44	0.00690999
16	4003969	57011452	44	0.00691459
16	4003969	57011826	44	0.0235043
16	4003969	57011936	44	0.0198695
16	4003969	57012379	44	0.058064
16	4003969	57012563	44	0.0758202
16	4003969	57012699	44	0
16	4003969	57013016	44	0.0235043
16	4003969	57014319	44	0.0334347
16	4003969	57014610	44	0.00920376
16	4003969	57014875	44	0
16	4003969	57015091	44	0.00074209
16	4003969	57015545	44	0.03398
16	4003969	57016092	44	0.0287945
16	4003969	57016302	44	0.0198695
16	4003969	57016445	44	0.0198695
16	4003969	57016519	44	0.0198695
16	4003969	57016648	44	0.0198695
16	4003969	57017319	44	0.012207
16	4003969	57017474	44	0.00410527
16	4003974	56995236	44	0.032177
16	4003974	56996158	44	0.032177
16	4003974	56996211	44	0.00573703
16	4003974	56996288	44	0.00573703
16	4003974	56996649	44	0.00573703
16	4003974	56997233	44	0.0503369
16	4003974	56997369	44	0.00066313
16	4003974	56997551	44	0.00191872
16	4003974	56998572	44	0.00226406
16	4003974	56998761	44	0.0598291
16	4003974	56998918	44	0.0160116
16	4003974	56999258	44	0.00263235
16	4003974	56999328	44	0.0254528
16	4003974	56999949	44	0.00191872
16	4003974	57000145	44	0.0598291
16	4003974	57000284	44	0.0158339
16	4003974	57000696	44	0.00263235
16	4003974	57000885	44	0.040293
16	4003974	57000938	44	0.0530671
16	4003974	57001216	44	0.0254528
16	4003974	57001387	44	0.0598291
16	4003974	57001438	44	0.0254528
16	4003974	57001794	44	0.000818331
16	4003974	57001985	44	0.0207079
16	4003974	57002404	44	0.0207079
16	4003974	57002663	44	0.0093907
16	4003974	57002732	44	0.0214047
16	4003974	57003025	44	0.0598291
16	4003974	57003146	44	0.011913
16	4003974	57004889	44	0.0254528
16	4003974	57005301	44	0.0254528
16	4003974	57005479	44	0.0254528
16	4003974	57005620	44	0.0429566
16	4003974	57006305	44	0.0207079
16	4003974	57006378	44	0.040293
16	4003974	57006590	44	0.040293
16	4003974	57006829	44	0.000213036
16	4003974	57007446	44	0.000233525
16	4003974	57007451	44	0.000233525
16	4003974	57007512	44	0.0871276
16	4003974	57007610	44	0.0361001
16	4003974	57007734	44	0.0605694
16	4003974	57008048	44	0.0605694
16	4003974	57008227	44	0.000392966
16	4003974	57008287	44	0.000392966
16	4003974	57008498	44	0.0575772
16	4003974	57008508	44	0.0350043
16	4003974	57009195	44	0.0394888
16	4003974	57009376	44	9.74018e-05
16	4003974	57009388	44	0.0452765
16	4003974	57009544	44	0.0394888
16	4003974	57009769	44	0.0544102
16	4003974	57009917	44	0.0554731
16	4003974	57009932	44	0.0350636
16	4003974	57009941	44	0.0239387
16	4003974	57009985	44	0.022385
16	4003974	57009987	44	0.0394888
16	4003974	57010486	44	0.0392789
16	4003974	57010828	44	0.022385
16	4003974	57010948	44	6.62559e-05
16	4003974	57011185	44	0.11333
16	4003974	57011452	44	0.0452765
16	4003974	57011826	44	0.0394888
16	4003974	57011936	44	0.0248142
16	4003974	57012379	44	0.0159766
16	4003974	57012563	44	0.0178363
16	4003974	57012699	44	0.0392628
16	4003974	57013016	44	0.0394888
16	4003974	57014319	44	0.000103915
16	4003974	57014610	44	0.0239387
16	4003974	57014875	44	0.0392628
16	4003974	57015091	44	0.0392789
16	4003974	57015545	44	0.022385
16	4003974	57016092	44	0.00105975
16	4003974	57016302	44	0.0248142
16	4003974	57016445	44	0.0248142
16	4003974	57016519	44	0.0248142
16	4003974	57016648	44	0.0248142
16	4003974	57017319	44	0.0350043
16	4003974	57017474	44	0.0248142
16	4004415	56995236	44	0.0344222
16	4004415	56996158	44	0.0344222
16	4004415	56996211	44	0.0110468
16	4004415	56996288	44	0.0110468
16	4004415	56996649	44	0.0110468
16	4004415	56997233	44	0.0178906
16	4004415	56997369	44	0.0110238
16	4004415	56997551	44	0.00397327
16	4004415	56998572	44	0.00415305
16	4004415	56998761	44	0.0860374
16	4004415	56998918	44	0.00948615
16	4004415	56999258	44	0.0113732
16	4004415	56999328	44	0.0121828
16	4004415	56999949	44	0.00397327
16	4004415	57000145	44	0.0860374
16	4004415	57000284	44	2.8364e-05
16	4004415	57000696	44	0.0113732
16	4004415	57000885	44	0.0370839
16	4004415	57000938	44	0.0250676
16	4004415	57001216	44	0.0121828
16	4004415	57001387	44	0.0860374
16	4004415	57001438	44	0.0121828
16	4004415	57001794	44	0.0016946
16	4004415	57001985	44	0.00106907
16	4004415	57002404	44	0.00106907
16	4004415	57002663	44	1.89905e-05
16	4004415	57002732	44	0.0739515
16	4004415	57003025	44	0.0860374
16	4004415	57003146	44	0.0615027
16	4004415	57004889	44	0.0121828
16	4004415	57005301	44	0.0121828
16	4004415	57005479	44	0.0121828
16	4004415	57005620	44	0.0656614
16	4004415	57006305	44	0.00106907
16	4004415	57006378	44	0.0370839
16	4004415	57006590	44	0.0370839
16	4004415	57006829	44	0.00509975
16	4004415	57007446	44	0.00559021
16	4004415	57007451	44	0.00559021
16	4004415	57007512	44	0.0886682
16	4004415	57007610	44	0.000304574
16	4004415	57007734	44	0.00125427
16	4004415	57008048	44	0.00125427
16	4004415	57008227	44	0.0605356
16	4004415	57008287	44	0.0605356
16	4004415	57008498	44	0.0980128
16	4004415	57008508	44	0.00248583
16	4004415	57009195	44	0.104238
16	4004415	57009376	44	0.0671785
16	4004415	57009388	44	0.000576753
16	4004415	57009544	44	0.104238
16	4004415	57009769	44	0.00999719
16	4004415	57009917	44	0.150955
16	4004415	57009932	44	0.000194259
16	4004415	57009941	44	0.00352513
16	4004415	57009985	44	0.0908555
16	4004415	57009987	44	0.104238
16	4004415	57010486	44	0.0217612
16	4004415	57010828	44	0.0908555
16	4004415	57010948	44	0.000137202
16	4004415	57011185	44	0.100644
16	4004415	57011452	44	0.000576753
16	4004415	57011826	44	0.104238
16	4004415	57011936	44	0.0796353
16	4004415	57012379	44	0.115638
16	4004415	57012563	44	0.0369354
16	4004415	57012699	44	0.00778945
16	4004415	57013016	44	0.104238
16	4004415	57014319	44	0.0516986
16	4004415	57014610	44	2.44801e-05
16	4004415	57014875	44	0.00778945
16	4004415	57015091	44	0.0217612
16	4004415	57015545	44	0.0908555
16	4004415	57016092	44	0.0531882
16	4004415	57016302	44	0.0796353
16	4004415	57016445	44	0.0796353
16	4004415	57016519	44	0.0796353
16	4004415	57016648	44	0.0796353
16	4004415	57017319	44	0.0503381
16	4004415	57017474	44	0.000770457
16	4004515	56995236	44	0.0019971
16	4004515	56996158	44	0.0019971
16	4004515	56996211	44	0.00186031
16	4004515	56996288	44	0.00186031
16	4004515	56996649	44	0.00186031
16	4004515	56997233	44	2.49282e-31
16	4004515	56997369	44	0.00468284
16	4004515	56997551	44	0.00226757
16	4004515	56998572	44	0.00311188
16	4004515	56998761	44	0.00862238
16	4004515	56998918	44	0.000137591
16	4004515	56999258	44	0.000516359
16	4004515	56999328	44	0.000598249
16	4004515	56999949	44	0.00226757
16	4004515	57000145	44	0.00862238
16	4004515	57000284	44	0.00348211
16	4004515	57000696	44	0.000516359
16	4004515	57000885	44	0.00529101
16	4004515	57000938	44	0.000187832
16	4004515	57001216	44	0.000598249
16	4004515	57001387	44	0.00862238
16	4004515	57001438	44	0.000598249
16	4004515	57001794	44	0.00577883
16	4004515	57001985	44	0.000911426
16	4004515	57002404	44	0.000911426
16	4004515	57002663	44	0.00524559
16	4004515	57002732	44	0.021256
16	4004515	57003025	44	0.00862238
16	4004515	57003146	44	0.0634444
16	4004515	57004889	44	0.000598249
16	4004515	57005301	44	0.000598249
16	4004515	57005479	44	0.000598249
16	4004515	57005620	44	0.00663442
16	4004515	57006305	44	0.000911426
16	4004515	57006378	44	0.00529101
16	4004515	57006590	44	0.00529101
16	4004515	57006829	44	0.000135396
16	4004515	57007446	44	0.000148418
16	4004515	57007451	44	0.000148418
16	4004515	57007512	44	0.00367829
16	4004515	57007610	44	0.0127234
16	4004515	57007734	44	0.0096238
16	4004515	57008048	44	0.0096238
16	4004515	57008227	44	0.0390237
16	4004515	57008287	44	0.0390237
16	4004515	57008498	44	0.0131737
16	4004515	57008508	44	0.0274657
16	4004515	57009195	44	0.0235043
16	4004515	57009376	44	0.0468151
16	4004515	57009388	44	0.00691459
16	4004515	57009544	44	0.0235043
16	4004515	57009769	44	0.0661401
16	4004515	57009917	44	0.042471
16	4004515	57009932	44	0.0165613
16	4004515	57009941	44	0.0227277
16	4004515	57009985	44	0.03398
16	4004515	57009987	44	0.0235043
16	4004515	57010486	44	0.00074209
16	4004515	57010828	44	0.03398
16	4004515	57010948	44	0.00105273
16	4004515	57011185	44	0.00690999
16	4004515	57011452	44	0.00691459
16	4004515	57011826	44	0.0235043
16	4004515	57011936	44	0.0198695
16	4004515	57012379	44	0.058064
16	4004515	57012563	44	0.0758202
16	4004515	57012699	44	0
16	4004515	57013016	44	0.0235043
16	4004515	57014319	44	0.0334347
16	4004515	57014610	44	0.00920376
16	4004515	57014875	44	0
16	4004515	57015091	44	0.00074209
16	4004515	57015545	44	0.03398
16	4004515	57016092	44	0.0287945
16	4004515	57016302	44	0.0198695
16	4004515	57016445	44	0.0198695
16	4004515	57016519	44	0.0198695
16	4004515	57016648	44	0.0198695
16	4004515	57017319	44	0.012207
16	4004515	57017474	44	0.00410527
16	4004793	56995236	44	0.0019971
16	4004793	56996158	44	0.0019971
16	4004793	56996211	44	0.00186031
16	4004793	56996288	44	0.00186031
16	4004793	56996649	44	0.00186031
16	4004793	56997233	44	2.49282e-31
16	4004793	56997369	44	0.00468284
16	4004793	56997551	44	0.00226757
16	4004793	56998572	44	0.00311188
16	4004793	56998761	44	0.00862238
16	4004793	56998918	44	0.000137591
16	4004793	56999258	44	0.000516359
16	4004793	56999328	44	0.000598249
16	4004793	56999949	44	0.00226757
16	4004793	57000145	44	0.00862238
16	4004793	57000284	44	0.00348211
16	4004793	57000696	44	0.000516359
16	4004793	57000885	44	0.00529101
16	4004793	57000938	44	0.000187832
16	4004793	57001216	44	0.000598249
16	4004793	57001387	44	0.00862238
16	4004793	57001438	44	0.000598249
16	4004793	57001794	44	0.00577883
16	4004793	57001985	44	0.000911426
16	4004793	57002404	44	0.000911426
16	4004793	57002663	44	0.00524559
16	4004793	57002732	44	0.021256
16	4004793	57003025	44	0.00862238
16	4004793	57003146	44	0.0634444
16	4004793	57004889	44	0.000598249
16	4004793	57005301	44	0.000598249
16	4004793	57005479	44	0.000598249
16	4004793	57005620	44	0.00663442
16	4004793	57006305	44	0.000911426
16	4004793	57006378	44	0.00529101
16	4004793	57006590	44	0.00529101
16	4004793	57006829	44	0.000135396
16	4004793	57007446	44	0.000148418
16	4004793	57007451	44	0.000148418
16	4004793	57007512	44	0.00367829
16	4004793	57007610	44	0.0127234
16	4004793	57007734	44	0.0096238
16	4004793	57008048	44	0.0096238
16	4004793	57008227	44	0.0390237
16	4004793	57008287	44	0.0390237
16	4004793	57008498	44	0.0131737
16	4004793	57008508	44	0.0274657
16	4004793	57009195	44	0.0235043
16	4004793	57009376	44	0.0468151
16	4004793	57009388	44	0.00691459
16	4004793	57009544	44	0.0235043
16	4004793	57009769	44	0.0661401
16	4004793	57009917	44	0.042471
16	4004793	57009932	44	0.0165613
16	4004793	57009941	44	0.0227277
16	4004793	57009985	44	0.03398
16	4004793	57009987	44	0.0235043
16	4004793	57010486	44	0.00074209
16	4004793	57010828	44	0.03398
16	4004793	57010948	44	0.00105273
16	4004793	57011185	44	0.00690999
16	4004793	57011452	44	0.00691459
16	4004793	57011826	44	0.0235043
16	4004793	57011936	44	0.0198695
16	4004793	57012379	44	0.058064
16	4004793	57012563	44	0.0758202
16	4004793	57012699	44	0
16	4004793	57013016	44	0.0235043
16	4004793	57014319	44	0.0334347
16	4004793	57014610	44	0.00920376
16	4004793	57014875	44	0
16	4004793	57015091	44	0.00074209
16	4004793	57015545	44	0.03398
16	4004793	57016092	44	0.0287945
16	4004793	57016302	44	0.0198695
16	4004793	57016445	44	0.0198695
16	4004793	57016519	44	0.0198695
16	4004793	57016648	44	0.0198695
16	4004793	57017319	44	0.012207
16	4004793	57017474	44	0.00410527
16	4005324	56995236	44	0.00015248
16	4005324	56996158	44	0.00015248
16	4005324	56996211	44	6.31273e-05
16	4005324	56996288	44	6.31273e-05
16	4005324	56996649	44	6.31273e-05
16	4005324	56997233	44	0.00079759
16	4005324	56997369	44	0.00321786
16	4005324	56997551	44	0.00103452
16	4005324	56998572	44	0.000950382
16	4005324	56998761	44	0.000658328
16	4005324	56998918	44	0.00168551
16	4005324	56999258	44	0.000438051
16	4005324	56999328	44	0.00292332
16	4005324	56999949	44	0.00103452
16	4005324	57000145	44	0.000658328
16	4005324	57000284	44	0.00144748
16	4005324	57000696	44	0.000438051
16	4005324	57000885	44	0.00241387
16	4005324	57000938	44	5.73647e-05
16	4005324	57001216	44	0.00292332
16	4005324	57001387	44	0.000658328
16	4005324	57001438	44	0.00292332
16	4005324	57001794	44	0.00397098
16	4005324	57001985	44	0.000123713
16	4005324	57002404	44	0.000123713
16	4005324	57002663	44	0.01337
16	4005324	57002732	44	0.0146063
16	4005324	57003025	44	0.000658328
16	4005324	57003146	44	0.0578083
16	4005324	57004889	44	0.00292332
16	4005324	57005301	44	0.00292332
16	4005324	57005479	44	0.00292332
16	4005324	57005620	44	0.000225131
16	4005324	57006305	44	0.000123713
16	4005324	57006378	44	0.00241387
16	4005324	57006590	44	0.00241387
16	4005324	57006829	44	0.00103377
16	4005324	57007446	44	0.000246783
16	4005324	57007451	44	0.000246783
16	4005324	57007512	44	0.0014429
16	4005324	57007610	44	0.00846763
16	4005324	57007734	44	0.0061323
16	4005324	57008048	44	0.0061323
16	4005324	57008227	44	0.0244849
16	4005324	57008287	44	0.0244849
16	4005324	57008498	44	0.00839427
16	4005324	57008508	44	0.0175012
16	4005324	57009195	44	0.0173697
16	4005324	57009376	44	0.0315228
16	4005324	57009388	44	0.00413902
16	4005324	57009544	44	0.0173697
16	4005324	57009769	44	0.0373046
16	4005324	57009917	44	0.0499795
16	4005324	57009932	44	0.00991345
16	4005324	57009941	44	0.0140798
16	4005324	57009985	44	0.0236559
16	4005324	57009987	44	0.0173697
16	4005324	57010486	44	2.51819e-05
16	4005324	57010828	44	0.0236559
16	4005324	57010948	44	0.000321509
16	4005324	57011185	44	0.00586206
16	4005324	57011452	44	0.00413902
16	4005324	57011826	44	0.0173697
16	4005324	57011936	44	0.0144936
16	4005324	57012379	44	0.0440312
16	4005324	57012563	44	0.0483128
16	4005324	57012699	44	0.000432028
16	4005324	57013016	44	0.0173697
16	4005324	57014319	44	0.0202261
16	4005324	57014610	44	0.00398366
16	4005324	57014875	44	0.000432028
16	4005324	57015091	44	2.51819e-05
16	4005324	57015545	44	0.0236559
16	4005324	57016092	44	0.0170436
16	4005324	57016302	44	0.0144936
16	4005324	57016445	44	0.0144936
16	4005324	57016519	44	0.0144936
16	4005324	57016648	44	0.0144936
16	4005324	57017319	44	0.00838813
16	4005324	57017474	44	0.00125377
16	4005521	56995236	44	0.00015248
16	4005521	56996158	44	0.00015248
16	4005521	56996211	44	6.31273e-05
16	4005521	56996288	44	6.31273e-05
16	4005521	56996649	44	6.31273e-05
16	4005521	56997233	44	0.00079759
16	4005521	56997369	44	0.00321786
16	4005521	56997551	44	0.00103452
16	4005521	56998572	44	0.000950382
16	4005521	56998761	44	0.000658328
16	4005521	56998918	44	0.00168551
16	4005521	56999258	44	0.000438051
16	4005521	56999328	44	0.00292332
16	4005521	56999949	44	0.00103452
16	4005521	57000145	44	0.000658328
16	4005521	57000284	44	0.00144748
16	4005521	57000696	44	0.000438051
16	4005521	57000885	44	0.00241387
16	4005521	57000938	44	5.73647e-05
16	4005521	57001216	44	0.00292332
16	4005521	57001387	44	0.000658328
16	4005521	57001438	44	0.00292332
16	4005521	57001794	44	0.00397098
16	4005521	57001985	44	0.000123713
16	4005521	57002404	44	0.000123713
16	4005521	57002663	44	0.01337
16	4005521	57002732	44	0.0146063
16	4005521	57003025	44	0.000658328
16	4005521	57003146	44	0.0578083
16	4005521	57004889	44	0.00292332
16	4005521	57005301	44	0.00292332
16	4005521	57005479	44	0.00292332
16	4005521	57005620	44	0.000225131
16	4005521	57006305	44	0.000123713
16	4005521	57006378	44	0.00241387
16	4005521	57006590	44	0.00241387
16	4005521	57006829	44	0.00103377
16	4005521	57007446	44	0.000246783
16	4005521	57007451	44	0.000246783
16	4005521	57007512	44	0.0014429
16	4005521	57007610	44	0.00846763
16	4005521	57007734	44	0.0061323
16	4005521	57008048	44	0.0061323
16	4005521	57008227	44	0.0244849
16	4005521	57008287	44	0.0244849
16	4005521	57008498	44	0.00839427
16	4005521	57008508	44	0.0175012
16	4005521	57009195	44	0.0173697
16	4005521	57009376	44	0.0315228
16	4005521	57009388	44	0.00413902
16	4005521	57009544	44	0.0173697
16	4005521	57009769	44	0.0373046
16	4005521	57009917	44	0.0499795
16	4005521	57009932	44	0.00991345
16	4005521	57009941	44	0.0140798
16	4005521	57009985	44	0.0236559
16	4005521	57009987	44	0.0173697
16	4005521	57010486	44	2.51819e-05
16	4005521	57010828	44	0.0236559
16	4005521	57010948	44	0.000321509
16	4005521	57011185	44	0.00586206
16	4005521	57011452	44	0.00413902
16	4005521	57011826	44	0.0173697
16	4005521	57011936	44	0.0144936
16	4005521	57012379	44	0.0440312
16	4005521	57012563	44	0.0483128
16	4005521	57012699	44	0.000432028
16	4005521	57013016	44	0.0173697
16	4005521	57014319	44	0.0202261
16	4005521	57014610	44	0.00398366
16	4005521	57014875	44	0.000432028
16	4005521	57015091	44	2.51819e-05
16	4005521	57015545	44	0.0236559
16	4005521	57016092	44	0.0170436
16	4005521	57016302	44	0.0144936
16	4005521	57016445	44	0.0144936
16	4005521	57016519	44	0.0144936
16	4005521	57016648	44	0.0144936
16	4005521	57017319	44	0.00838813
16	4005521	57017474	44	0.00125377
16	4006163	56995236	44	0.032177
16	4006163	56996158	44	0.032177
16	4006163	56996211	44	0.00573703
16	4006163	56996288	44	0.00573703
16	4006163	56996649	44	0.00573703
16	4006163	56997233	44	0.0503369
16	4006163	56997369	44	0.00066313
16	4006163	56997551	44	0.00191872
16	4006163	56998572	44	0.00226406
16	4006163	56998761	44	0.0598291
16	4006163	56998918	44	0.0160116
16	4006163	56999258	44	0.00263235
16	4006163	56999328	44	0.0254528
16	4006163	56999949	44	0.00191872
16	4006163	57000145	44	0.0598291
16	4006163	57000284	44	0.0158339
16	4006163	57000696	44	0.00263235
16	4006163	57000885	44	0.040293
16	4006163	57000938	44	0.0530671
16	4006163	57001216	44	0.0254528
16	4006163	57001387	44	0.0598291
16	4006163	57001438	44	0.0254528
16	4006163	57001794	44	0.000818331
16	4006163	57001985	44	0.0207079
16	4006163	57002404	44	0.0207079
16	4006163	57002663	44	0.0093907
16	4006163	57002732	44	0.0214047
16	4006163	57003025	44	0.0598291
16	4006163	57003146	44	0.011913
16	4006163	57004889	44	0.0254528
16	4006163	57005301	44	0.0254528
16	4006163	57005479	44	0.0254528
16	4006163	57005620	44	0.0429566
16	4006163	57006305	44	0.0207079
16	4006163	57006378	44	0.040293
16	4006163	57006590	44	0.040293
16	4006163	57006829	44	0.000213036
16	4006163	57007446	44	0.000233525
16	4006163	57007451	44	0.000233525
16	4006163	57007512	44	0.0871276
16	4006163	57007610	44	0.0361001
16	4006163	57007734	44	0.0605694
16	4006163	57008048	44	0.0605694
16	4006163	57008227	44	0.000392966
16	4006163	57008287	44	0.000392966
16	4006163	57008498	44	0.0575772
16	4006163	57008508	44	0.0350043
16	4006163	57009195	44	0.0394888
16	4006163	57009376	44	9.74018e-05
16	4006163	57009388	44	0.0452765
16	4006163	57009544	44	0.0394888
16	4006163	57009769	44	0.0544102
16	4006163	57009917	44	0.0554731
16	4006163	57009932	44	0.0350636
16	4006163	57009941	44	0.0239387
16	4006163	57009985	44	0.022385
16	4006163	57009987	44	0.0394888
16	4006163	57010486	44	0.0392789
16	4006163	57010828	44	0.022385
16	4006163	57010948	44	6.62559e-05
16	4006163	57011185	44	0.11333
16	4006163	57011452	44	0.0452765
16	4006163	57011826	44	0.0394888
16	4006163	57011936	44	0.0248142
16	4006163	57012379	44	0.0159766
16	4006163	57012563	44	0.0178363
16	4006163	57012699	44	0.0392628
16	4006163	57013016	44	0.0394888
16	4006163	57014319	44	0.000103915
16	4006163	57014610	44	0.0239387
16	4006163	57014875	44	0.0392628
16	4006163	57015091	44	0.0392789
16	4006163	57015545	44	0.022385
16	4006163	57016092	44	0.00105975
16	4006163	57016302	44	0.0248142
16	4006163	57016445	44	0.0248142
16	4006163	57016519	44	0.0248142
16	4006163	57016648	44	0.0248142
16	4006163	57017319	44	0.0350043
16	4006163	57017474	44	0.0248142
16	4006510	56995236	44	0.0784314
16	4006510	56996158	44	0.0784314
16	4006510	56996211	44	0.0730594
16	4006510	56996288	44	0.0730594
16	4006510	56996649	44	0.0730594
16	4006510	56997233	44	0.025641
16	4006510	56997369	44	0.045977
16	4006510	56997551	44	0.0500928
16	4006510	56998572	44	0.0369691
16	4006510	56998761	44	0.047619
16	4006510	56998918	44	0.0165485
16	4006510	56999258	44	0.00126743
16	4006510	56999328	44	0.0132159
16	4006510	56999949	44	0.0500928
16	4006510	57000145	44	0.047619
16	4006510	57000284	44	0.034188
16	4006510	57000696	44	0.00126743
16	4006510	57000885	44	0.036075
16	4006510	57000938	44	0.0225911
16	4006510	57001216	44	0.0132159
16	4006510	57001387	44	0.047619
16	4006510	57001438	44	0.0132159
16	4006510	57001794	44	0.0141844
16	4006510	57001985	44	0.0559284
16	4006510	57002404	44	0.0559284
16	4006510	57002663	44	0.00143062
16	4006510	57002732	44	0.0521739
16	4006510	57003025	44	0.047619
16	4006510	57003146	44	0.032175
16	4006510	57004889	44	0.0132159
16	4006510	57005301	44	0.0132159
16	4006510	57005479	44	0.0132159
16	4006510	57005620	44	0.0561648
16	4006510	57006305	44	0.0559284
16	4006510	57006378	44	0.036075
16	4006510	57006590	44	0.036075
16	4006510	57006829	44	0.00299103
16	4006510	57007446	44	0.00327869
16	4006510	57007451	44	0.00327869
16	4006510	57007512	44	0.0436981
16	4006510	57007610	44	0.0516252
16	4006510	57007734	44	0.0656168
16	4006510	57008048	44	0.0656168
16	4006510	57008227	44	0.0613027
16	4006510	57008287	44	0.0613027
16	4006510	57008498	44	0.0195609
16	4006510	57008508	44	0.0299625
16	4006510	57009195	44	0.025641
16	4006510	57009376	44	0.0769231
16	4006510	57009388	44	0.0821453
16	4006510	57009544	44	0.025641
16	4006510	57009769	44	0.00864553
16	4006510	57009917	44	0.0630631
16	4006510	57009932	44	0.0406504
16	4006510	57009941	44	0.0373444
16	4006510	57009985	44	0.0141414
16	4006510	57009987	44	0.025641
16	4006510	57010486	44	0.00182149
16	4006510	57010828	44	0.0141414
16	4006510	57010948	44	0.0232558
16	4006510	57011185	44	0.00311526
16	4006510	57011452	44	0.0821453
16	4006510	57011826	44	0.025641
16	4006510	57011936	44	0.0326481
16	4006510	57012379	44	0.0294464
16	4006510	57012563	44	0.0206782
16	4006510	57012699	44	0.0555556
16	4006510	57013016	44	0.025641
16	4006510	57014319	44	0.0496454
16	4006510	57014610	44	0.011526
16	4006510	57014875	44	0.0555556
16	4006510	57015091	44	0.00182149
16	4006510	57015545	44	0.0141414
16	4006510	57016092	44	0.0550257
16	4006510	57016302	44	0.0326481
16	4006510	57016445	44	0.0326481
16	4006510	57016519	44	0.0326481
16	4006510	57016648	44	0.0326481
16	4006510	57017319	44	0.00749064
16	4006510	57017474	44	0.0197501
16	4006609	56995236	44	0.00015248
16	4006609	56996158	44	0.00015248
16	4006609	56996211	44	6.31273e-05
16	4006609	56996288	44	6.31273e-05
16	4006609	56996649	44	6.31273e-05
16	4006609	56997233	44	0.00079759
16	4006609	56997369	44	0.00321786
16	4006609	56997551	44	0.00103452
16	4006609	56998572	44	0.000950382
16	4006609	56998761	44	0.000658328
16	4006609	56998918	44	0.00168551
16	4006609	56999258	44	0.000438051
16	4006609	56999328	44	0.00292332
16	4006609	56999949	44	0.00103452
16	4006609	57000145	44	0.000658328
16	4006609	57000284	44	0.00144748
16	4006609	57000696	44	0.000438051
16	4006609	57000885	44	0.00241387
16	4006609	57000938	44	5.73647e-05
16	4006609	57001216	44	0.00292332
16	4006609	57001387	44	0.000658328
16	4006609	57001438	44	0.00292332
16	4006609	57001794	44	0.00397098
16	4006609	57001985	44	0.000123713
16	4006609	57002404	44	0.000123713
16	4006609	57002663	44	0.01337
16	4006609	57002732	44	0.0146063
16	4006609	57003025	44	0.000658328
16	4006609	57003146	44	0.0578083
16	4006609	57004889	44	0.00292332
16	4006609	57005301	44	0.00292332
16	4006609	57005479	44	0.00292332
16	4006609	57005620	44	0.000225131
16	4006609	57006305	44	0.000123713
16	4006609	57006378	44	0.00241387
16	4006609	57006590	44	0.00241387
16	4006609	57006829	44	0.00103377
16	4006609	57007446	44	0.000246783
16	4006609	57007451	44	0.000246783
16	4006609	57007512	44	0.0014429
16	4006609	57007610	44	0.00846763
16	4006609	57007734	44	0.0061323
16	4006609	57008048	44	0.0061323
16	4006609	57008227	44	0.0244849
16	4006609	57008287	44	0.0244849
16	4006609	57008498	44	0.00839427
16	4006609	57008508	44	0.0175012
16	4006609	57009195	44	0.0173697
16	4006609	57009376	44	0.0315228
16	4006609	57009388	44	0.00413902
16	4006609	57009544	44	0.0173697
16	4006609	57009769	44	0.0373046
16	4006609	57009917	44	0.0499795
16	4006609	57009932	44	0.00991345
16	4006609	57009941	44	0.0140798
16	4006609	57009985	44	0.0236559
16	4006609	57009987	44	0.0173697
16	4006609	57010486	44	2.51819e-05
16	4006609	57010828	44	0.0236559
16	4006609	57010948	44	0.000321509
16	4006609	57011185	44	0.00586206
16	4006609	57011452	44	0.00413902
16	4006609	57011826	44	0.0173697
16	4006609	57011936	44	0.0144936
16	4006609	57012379	44	0.0440312
16	4006609	57012563	44	0.0483128
16	4006609	57012699	44	0.000432028
16	4006609	57013016	44	0.0173697
16	4006609	57014319	44	0.0202261
16	4006609	57014610	44	0.00398366
16	4006609	57014875	44	0.000432028
16	4006609	57015091	44	2.51819e-05
16	4006609	57015545	44	0.0236559
16	4006609	57016092	44	0.0170436
16	4006609	57016302	44	0.0144936
16	4006609	57016445	44	0.0144936
16	4006609	57016519	44	0.0144936
16	4006609	57016648	44	0.0144936
16	4006609	57017319	44	0.00838813
16	4006609	57017474	44	0.00125377
16	4006742	56995236	44	0.0150454
16	4006742	56996158	44	0.0150454
16	4006742	56996211	44	0.000608287
16	4006742	56996288	44	0.000608287
16	4006742	56996649	44	0.000608287
16	4006742	56997233	44	0.0287266
16	4006742	56997369	44	0.00153121
16	4006742	56997551	44	0.00358865
16	4006742	56998572	44	0.000131872
16	4006742	56998761	44	0.0190589
16	4006742	56998918	44	0.00626439
16	4006742	56999258	44	6.07825e-05
16	4006742	56999328	44	0.0119013
16	4006742	56999949	44	0.00358865
16	4006742	57000145	44	0.0190589
16	4006742	57000284	44	0.0200847
16	4006742	57000696	44	6.07825e-05
16	4006742	57000885	44	0.0232597
16	4006742	57000938	44	0.0336299
16	4006742	57001216	44	0.0119013
16	4006742	57001387	44	0.0190589
16	4006742	57001438	44	0.0119013
16	4006742	57001794	44	0.00188957
16	4006742	57001985	44	0.0241396
16	4006742	57002404	44	0.0241396
16	4006742	57002663	44	0.00128832
16	4006742	57002732	44	0.0100085
16	4006742	57003025	44	0.0190589
16	4006742	57003146	44	0.0138873
16	4006742	57004889	44	0.0119013
16	4006742	57005301	44	0.0119013
16	4006742	57005479	44	0.0119013
16	4006742	57005620	44	0.0110521
16	4006742	57006305	44	0.0241396
16	4006742	57006378	44	0.0232597
16	4006742	57006590	44	0.0232597
16	4006742	57006829	44	0.00170182
16	4006742	57007446	44	0.000328063
16	4006742	57007451	44	0.000328063
16	4006742	57007512	44	0.0575946
16	4006742	57007610	44	0.0403499
16	4006742	57007734	44	0.0627823
16	4006742	57008048	44	0.0627823
16	4006742	57008227	44	0.00130663
16	4006742	57008287	44	0.00130663
16	4006742	57008498	44	0.0353985
16	4006742	57008508	44	0.0461413
16	4006742	57009195	44	0.0230906
16	4006742	57009376	44	0.0018268
16	4006742	57009388	44	0.0478416
16	4006742	57009544	44	0.0230906
16	4006742	57009769	44	0.0878425
16	4006742	57009917	44	0.0543215
16	4006742	57009932	44	0.0436772
16	4006742	57009941	44	0.0336299
16	4006742	57009985	44	0.00911782
16	4006742	57009987	44	0.0230906
16	4006742	57010486	44	0.0233041
16	4006742	57010828	44	0.00911782
16	4006742	57010948	44	0.00067468
16	4006742	57011185	44	0.0884613
16	4006742	57011452	44	0.0478416
16	4006742	57011826	44	0.0230906
16	4006742	57011936	44	0.0134042
16	4006742	57012379	44	0.00527839
16	4006742	57012563	44	0.03812
16	4006742	57012699	44	0.0426288
16	4006742	57013016	44	0.0230906
16	4006742	57014319	44	0.00194896
16	4006742	57014610	44	0.0336299
16	4006742	57014875	44	0.0426288
16	4006742	57015091	44	0.0233041
16	4006742	57015545	44	0.00911782
16	4006742	57016092	44	0.000470439
16	4006742	57016302	44	0.0134042
16	4006742	57016445	44	0.0134042
16	4006742	57016519	44	0.0134042
16	4006742	57016648	44	0.0134042
16	4006742	57017319	44	0.0211148
16	4006742	57017474	44	0.0324935
16	4007086	56995236	44	0.0351031
16	4007086	56996158	44	0.0351031
16	4007086	56996211	44	0.0145328
16	4007086	56996288	44	0.0145328
16	4007086	56996649	44	0.0145328
16	4007086	56997233	44	0.0356251
16	4007086	56997369	44	0.00116653
16	4007086	56997551	44	0.000303775
16	4007086	56998572	44	0.0260776
16	4007086	56998761	44	0.0825655
16	4007086	56998918	44	0.00356598
16	4007086	56999258	44	0.00321573
16	4007086	56999328	44	0.00434567
16	4007086	56999949	44	0.000303775
16	4007086	57000145	44	0.0825655
16	4007086	57000284	44	3.46969e-05
16	4007086	57000696	44	0.00321573
16	4007086	57000885	44	0.0574135
16	4007086	57000938	44	0.029244
16	4007086	57001216	44	0.00434567
16	4007086	57001387	44	0.0825655
16	4007086	57001438	44	0.00434567
16	4007086	57001794	44	0.014741
16	4007086	57001985	44	0.00400505
16	4007086	57002404	44	0.00400505
16	4007086	57002663	44	0.000981491
16	4007086	57002732	44	0.0819203
16	4007086	57003025	44	0.0825655
16	4007086	57003146	44	0.0643727
16	4007086	57004889	44	0.00434567
16	4007086	57005301	44	0.00434567
16	4007086	57005479	44	0.00434567
16	4007086	57005620	44	0.057809
16	4007086	57006305	44	0.00400505
16	4007086	57006378	44	0.0574135
16	4007086	57006590	44	0.0574135
16	4007086	57006829	44	0.00010928
16	4007086	57007446	44	0.00011979
16	4007086	57007451	44	0.00011979
16	4007086	57007512	44	0.0880007
16	4007086	57007610	44	2.58734e-06
16	4007086	57007734	44	0.00469884
16	4007086	57008048	44	0.00469884
16	4007086	57008227	44	0.0261459
16	4007086	57008287	44	0.0261459
16	4007086	57008498	44	0.097275
16	4007086	57008508	44	0.00304085
16	4007086	57009195	44	0.100031
16	4007086	57009376	44	0.0278539
16	4007086	57009388	44	0.00419183
16	4007086	57009544	44	0.100031
16	4007086	57009769	44	0.00171975
16	4007086	57009917	44	0.122303
16	4007086	57009932	44	0.0100399
16	4007086	57009941	44	0.00256225
16	4007086	57009985	44	0.051176
16	4007086	57009987	44	0.100031
16	4007086	57010486	44	0.0275147
16	4007086	57010828	44	0.051176
16	4007086	57010948	44	0.00882189
16	4007086	57011185	44	0.115743
16	4007086	57011452	44	0.00419183
16	4007086	57011826	44	0.100031
16	4007086	57011936	44	0.0701117
16	4007086	57012379	44	0.0747118
16	4007086	57012563	44	0.0169265
16	4007086	57012699	44	0.022553
16	4007086	57013016	44	0.100031
16	4007086	57014319	44	0.0163245
16	4007086	57014610	44	0.0122797
16	4007086	57014875	44	0.022553
16	4007086	57015091	44	0.0275147
16	4007086	57015545	44	0.051176
16	4007086	57016092	44	0.0165211
16	4007086	57016302	44	0.0701117
16	4007086	57016445	44	0.0701117
16	4007086	57016519	44	0.0701117
16	4007086	57016648	44	0.0701117
16	4007086	57017319	44	0.0562254
16	4007086	57017474	44	0.023171
16	4008230	56995236	44	0.0105459
16	4008230	56996158	44	0.0105459
16	4008230	56996211	44	0.000543866
16	4008230	56996288	44	0.000543866
16	4008230	56996649	44	0.000543866
16	4008230	56997233	44	0.0210441
16	4008230	56997369	44	0.00136904
16	4008230	56997551	44	0.0139262
16	4008230	56998572	44	0.0114653
16	4008230	56998761	44	0.079759
16	4008230	56998918	44	0.0444714
16	4008230	56999258	44	0.0115578
16	4008230	56999328	44	0.0582525
16	4008230	56999949	44	0.0139262
16	4008230	57000145	44	0.079759
16	4008230	57000284	44	0.0229688
16	4008230	57000696	44	0.0115578
16	4008230	57000885	44	0.0324944
16	4008230	57000938	44	0.0259774
16	4008230	57001216	44	0.0582525
16	4008230	57001387	44	0.079759
16	4008230	57001438	44	0.0582525
16	4008230	57001794	44	0.00517396
16	4008230	57001985	44	0.0367878
16	4008230	57002404	44	0.0367878
16	4008230	57002663	44	0.0161983
16	4008230	57002732	44	0.0190312
16	4008230	57003025	44	0.079759
16	4008230	57003146	44	8.62259e-05
16	4008230	57004889	44	0.0582525
16	4008230	57005301	44	0.0582525
16	4008230	57005479	44	0.0582525
16	4008230	57005620	44	0.0549246
16	4008230	57006305	44	0.0367878
16	4008230	57006378	44	0.0324944
16	4008230	57006590	44	0.0324944
16	4008230	57006829	44	0.0037629
16	4008230	57007446	44	0.0041248
16	4008230	57007451	44	0.0041248
16	4008230	57007512	44	0.11969
16	4008230	57007610	44	0.0543201
16	4008230	57007734	44	0.0930228
16	4008230	57008048	44	0.0930228
16	4008230	57008227	44	0.000114087
16	4008230	57008287	44	0.000114087
16	4008230	57008498	44	0.0828784
16	4008230	57008508	44	0.072267
16	4008230	57009195	44	0.0551632
16	4008230	57009376	44	0.00119474
16	4008230	57009388	44	0.0789648
16	4008230	57009544	44	0.0551632
16	4008230	57009769	44	0.0516658
16	4008230	57009917	44	0.0211637
16	4008230	57009932	44	0.0794166
16	4008230	57009941	44	0.0588978
16	4008230	57009985	44	0.0210564
16	4008230	57009987	44	0.0551632
16	4008230	57010486	44	0.018563
16	4008230	57010828	44	0.0210564
16	4008230	57010948	44	0.0101756
16	4008230	57011185	44	0.175529
16	4008230	57011452	44	0.0789648
16	4008230	57011826	44	0.0551632
16	4008230	57011936	44	0.0330802
16	4008230	57012379	44	0.0162123
16	4008230	57012563	44	0.0214335
16	4008230	57012699	44	0.0810587
16	4008230	57013016	44	0.0551632
16	4008230	57014319	44	0.00127463
16	4008230	57014610	44	0.0588978
16	4008230	57014875	44	0.0810587
16	4008230	57015091	44	0.018563
16	4008230	57015545	44	0.0210564
16	4008230	57016092	44	0.00030767
16	4008230	57016302	44	0.0330802
16	4008230	57016445	44	0.0330802
16	4008230	57016519	44	0.0330802
16	4008230	57016648	44	0.0330802
16	4008230	57017319	44	0.0109293
16	4008230	57017474	44	0.0666135
16	4008901	56995236	44	0.00368056
16	4008901	56996158	44	0.00368056
16	4008901	56996211	44	1.52376e-05
16	4008901	56996288	44	1.52376e-05
16	4008901	56996649	44	1.52376e-05
16	4008901	56997233	44	0.00419269
16	4008901	56997369	44	3.83568e-05
16	4008901	56997551	44	0.000249711
16	4008901	56998572	44	0.00265189
16	4008901	56998761	44	0.0296802
16	4008901	56998918	44	0.00814256
16	4008901	56999258	44	0.00308327
16	4008901	56999328	44	0.00992292
16	4008901	56999949	44	0.000249711
16	4008901	57000145	44	0.0296802
16	4008901	57000284	44	0.00231026
16	4008901	57000696	44	0.00308327
16	4008901	57000885	44	0.0145664
16	4008901	57000938	44	0.00339858
16	4008901	57001216	44	0.00992292
16	4008901	57001387	44	0.0296802
16	4008901	57001438	44	0.00992292
16	4008901	57001794	44	0.00681608
16	4008901	57001985	44	0.00914514
16	4008901	57002404	44	0.00914514
16	4008901	57002663	44	0.000233927
16	4008901	57002732	44	0.0250713
16	4008901	57003025	44	0.0296802
16	4008901	57003146	44	0.0404095
16	4008901	57004889	44	0.00992292
16	4008901	57005301	44	0.00992292
16	4008901	57005479	44	0.00992292
16	4008901	57005620	44	0.0173284
16	4008901	57006305	44	0.00914514
16	4008901	57006378	44	0.0145664
16	4008901	57006590	44	0.0145664
16	4008901	57006829	44	0.000249529
16	4008901	57007446	44	0.00423178
16	4008901	57007451	44	0.00423178
16	4008901	57007512	44	0.0496627
16	4008901	57007610	44	0.00204391
16	4008901	57007734	44	0.0107293
16	4008901	57008048	44	0.0107293
16	4008901	57008227	44	0.0100239
16	4008901	57008287	44	0.0100239
16	4008901	57008498	44	0.0548967
16	4008901	57008508	44	0.00422442
16	4008901	57009195	44	0.057842
16	4008901	57009376	44	0.0117921
16	4008901	57009388	44	0.00957162
16	4008901	57009544	44	0.057842
16	4008901	57009769	44	0.000259654
16	4008901	57009917	44	0.119777
16	4008901	57009932	44	0.0100328
16	4008901	57009941	44	0.00339858
16	4008901	57009985	44	0.0336776
16	4008901	57009987	44	0.057842
16	4008901	57010486	44	0.00268057
16	4008901	57010828	44	0.0336776
16	4008901	57010948	44	0.00311285
16	4008901	57011185	44	0.0860873
16	4008901	57011452	44	0.00957162
16	4008901	57011826	44	0.057842
16	4008901	57011936	44	0.0384157
16	4008901	57012379	44	0.0501893
16	4008901	57012563	44	0.00558934
16	4008901	57012699	44	0.0313311
16	4008901	57013016	44	0.057842
16	4008901	57014319	44	0.00514249
16	4008901	57014610	44	0.0127405
16	4008901	57014875	44	0.0313311
16	4008901	57015091	44	0.00268057
16	4008901	57015545	44	0.0336776
16	4008901	57016092	44	0.00562213
16	4008901	57016302	44	0.0384157
16	4008901	57016445	44	0.0384157
16	4008901	57016519	44	0.0384157
16	4008901	57016648	44	0.0384157
16	4008901	57017319	44	0.014398
16	4008901	57017474	44	0.0210162
16	4009122	56995236	44	0.0239354
16	4009122	56996158	44	0.0239354
16	4009122	56996211	44	0.00602882
16	4009122	56996288	44	0.00602882
16	4009122	56996649	44	0.00602882
16	4009122	56997233	44	0.0365084
16	4009122	56997369	44	0.000359195
16	4009122	56997551	44	0.00935374
16	4009122	56998572	44	0.0219982
16	4009122	56998761	44	0.062872
16	4009122	56998918	44	0.0136778
16	4009122	56999258	44	0.00142586
16	4009122	56999328	44	0.0202368
16	4009122	56999949	44	0.00935374
16	4009122	57000145	44	0.062872
16	4009122	57000284	44	0.015024
16	4009122	57000696	44	0.00142586
16	4009122	57000885	44	0.0491071
16	4009122	57000938	44	0.038958
16	4009122	57001216	44	0.0202368
16	4009122	57001387	44	0.062872
16	4009122	57001438	44	0.0202368
16	4009122	57001794	44	0.00897606
16	4009122	57001985	44	0.0279642
16	4009122	57002404	44	0.0279642
16	4009122	57002663	44	0.00219063
16	4009122	57002732	44	0.0330163
16	4009122	57003025	44	0.062872
16	4009122	57003146	44	0.000160875
16	4009122	57004889	44	0.0202368
16	4009122	57005301	44	0.0202368
16	4009122	57005479	44	0.0202368
16	4009122	57005620	44	0.0399219
16	4009122	57006305	44	0.0279642
16	4009122	57006378	44	0.0491071
16	4009122	57006590	44	0.0491071
16	4009122	57006829	44	0.000166168
16	4009122	57007446	44	0.000182149
16	4009122	57007451	44	0.000182149
16	4009122	57007512	44	0.0997201
16	4009122	57007610	44	0.0421447
16	4009122	57007734	44	0.0788222
16	4009122	57008048	44	0.0788222
16	4009122	57008227	44	2.9933e-05
16	4009122	57008287	44	2.9933e-05
16	4009122	57008498	44	0.0646707
16	4009122	57008508	44	0.0492158
16	4009122	57009195	44	0.0392628
16	4009122	57009376	44	0.00106838
16	4009122	57009388	44	0.0665309
16	4009122	57009544	44	0.0392628
16	4009122	57009769	44	0.0172911
16	4009122	57009917	44	0.0160875
16	4009122	57009932	44	0.0587398
16	4009122	57009941	44	0.038958
16	4009122	57009985	44	0.0174603
16	4009122	57009987	44	0.0392628
16	4009122	57010486	44	0.0301116
16	4009122	57010828	44	0.0174603
16	4009122	57010948	44	0.0158269
16	4009122	57011185	44	0.135687
16	4009122	57011452	44	0.0665309
16	4009122	57011826	44	0.0392628
16	4009122	57011936	44	0.0201532
16	4009122	57012379	44	0.0132877
16	4009122	57012563	44	0.00372208
16	4009122	57012699	44	0.0678168
16	4009122	57013016	44	0.0392628
16	4009122	57014319	44	0.00113982
16	4009122	57014610	44	0.038958
16	4009122	57014875	44	0.0678168
16	4009122	57015091	44	0.0301116
16	4009122	57015545	44	0.0174603
16	4009122	57016092	44	0.000275128
16	4009122	57016302	44	0.0201532
16	4009122	57016445	44	0.0201532
16	4009122	57016519	44	0.0201532
16	4009122	57016648	44	0.0201532
16	4009122	57017319	44	0.0189607
16	4009122	57017474	44	0.048418
16	4009764	56995236	44	6.50703e-05
16	4009764	56996158	44	6.50703e-05
16	4009764	56996211	44	0.000378834
16	4009764	56996288	44	0.000378834
16	4009764	56996649	44	0.000378834
16	4009764	56997233	44	0.00104238
16	4009764	56997369	44	0.000953616
16	4009764	56997551	44	0.00397327
16	4009764	56998572	44	0.000405571
16	4009764	56998761	44	0.005689
16	4009764	56998918	44	0.00179322
16	4009764	56999258	44	0.00545106
16	4009764	56999328	44	0.00124751
16	4009764	56999949	44	0.00397327
16	4009764	57000145	44	0.005689
16	4009764	57000284	44	0.0028364
16	4009764	57000696	44	0.00545106
16	4009764	57000885	44	2.21233e-31
16	4009764	57000938	44	0.00244801
16	4009764	57001216	44	0.00124751
16	4009764	57001387	44	0.005689
16	4009764	57001438	44	0.00124751
16	4009764	57001794	44	0.0011768
16	4009764	57001985	44	0.00106907
16	4009764	57002404	44	0.00106907
16	4009764	57002663	44	1.89905e-05
16	4009764	57002732	44	0.00432859
16	4009764	57003025	44	0.005689
16	4009764	57003146	44	0.0427102
16	4009764	57004889	44	0.00124751
16	4009764	57005301	44	0.00124751
16	4009764	57005479	44	0.00124751
16	4009764	57005620	44	0.00451742
16	4009764	57006305	44	0.00106907
16	4009764	57006378	44	2.21233e-31
16	4009764	57006590	44	2.21233e-31
16	4009764	57006829	44	0.00451742
16	4009764	57007446	44	0.00495188
16	4009764	57007451	44	0.00495188
16	4009764	57007512	44	0.00155323
16	4009764	57007610	44	0.0122168
16	4009764	57007734	44	0.010069
16	4009764	57008048	44	0.010069
16	4009764	57008227	44	0.0213737
16	4009764	57008287	44	0.0213737
16	4009764	57008498	44	0.00847862
16	4009764	57008508	44	0.01315
16	4009764	57009195	44	0.0178906
16	4009764	57009376	44	0.0290447
16	4009764	57009388	44	0.00811059
16	4009764	57009544	44	0.0178906
16	4009764	57009769	44	0.0184132
16	4009764	57009917	44	0.0615027
16	4009764	57009932	44	0.00779193
16	4009764	57009941	44	0.0107957
16	4009764	57009985	44	0.0166877
16	4009764	57009987	44	0.0178906
16	4009764	57010486	44	0.00154746
16	4009764	57010828	44	0.0166877
16	4009764	57010948	44	0.000137202
16	4009764	57011185	44	0.00360231
16	4009764	57011452	44	0.00811059
16	4009764	57011826	44	0.0178906
16	4009764	57011936	44	0.0156018
16	4009764	57012379	44	0.0330842
16	4009764	57012563	44	0.0296888
16	4009764	57012699	44	0.000184366
16	4009764	57013016	44	0.0178906
16	4009764	57014319	44	0.0184119
16	4009764	57014610	44	0.00244801
16	4009764	57014875	44	0.000184366
16	4009764	57015091	44	0.00154746
16	4009764	57015545	44	0.0166877
16	4009764	57016092	44	0.0159071
16	4009764	57016302	44	0.0156018
16	4009764	57016445	44	0.0156018
16	4009764	57016519	44	0.0156018
16	4009764	57016648	44	0.0156018
16	4009764	57017319	44	0.00248583
16	4009764	57017474	44	0.000770457
16	4010053	56995236	44	0.00900395
16	4010053	56996158	44	0.00900395
16	4010053	56996211	44	0.00101471
16	4010053	56996288	44	0.00101471
16	4010053	56996649	44	0.00101471
16	4010053	56997233	44	0.00890313
16	4010053	56997369	44	0.000359195
16	4010053	56997551	44	0
16	4010053	56998572	44	0.00612758
16	4010053	56998761	44	0.0596892
16	4010053	56998918	44	0.0147097
16	4010053	56999258	44	0.0101394
16	4010053	56999328	44	0.0171521
16	4010053	56999949	44	0
16	4010053	57000145	44	0.0596892
16	4010053	57000284	44	0.000741928
16	4010053	57000696	44	0.0101394
16	4010053	57000885	44	0.0218254
16	4010053	57000938	44	0.00655704
16	4010053	57001216	44	0.0171521
16	4010053	57001387	44	0.0596892
16	4010053	57001438	44	0.0171521
16	4010053	57001794	44	0.00965327
16	4010053	57001985	44	0.00608998
16	4010053	57002404	44	0.00608998
16	4010053	57002663	44	0.000715308
16	4010053	57002732	44	0.0355072
16	4010053	57003025	44	0.0596892
16	4010053	57003146	44	0.048334
16	4010053	57004889	44	0.0171521
16	4010053	57005301	44	0.0171521
16	4010053	57005479	44	0.0171521
16	4010053	57005620	44	0.0407851
16	4010053	57006305	44	0.00608998
16	4010053	57006378	44	0.0218254
16	4010053	57006590	44	0.0218254
16	4010053	57006829	44	0.00361877
16	4010053	57007446	44	0.00396681
16	4010053	57007451	44	0.00396681
16	4010053	57007512	44	0.0629188
16	4010053	57007610	44	0.000566532
16	4010053	57007734	44	0.00714494
16	4010053	57008048	44	0.00714494
16	4010053	57008227	44	0.0212857
16	4010053	57008287	44	0.0212857
16	4010053	57008498	44	0.0695498
16	4010053	57008508	44	0.00093633
16	4010053	57009195	44	0.0723157
16	4010053	57009376	44	0.0232669
16	4010053	57009388	44	0.00637399
16	4010053	57009544	44	0.0723157
16	4010053	57009769	44	0.00261501
16	4010053	57009917	44	0.1144
16	4010053	57009932	44	0.0050813
16	4010053	57009941	44	0.000640336
16	4010053	57009985	44	0.0485009
16	4010053	57009987	44	0.0723157
16	4010053	57010486	44	0.00569217
16	4010053	57010828	44	0.0485009
16	4010053	57010948	44	0.00516796
16	4010053	57011185	44	0.0942271
16	4010053	57011452	44	0.00637399
16	4010053	57011826	44	0.0723157
16	4010053	57011936	44	0.0494648
16	4010053	57012379	44	0.0691173
16	4010053	57012563	44	0.0183807
16	4010053	57012699	44	0.0255112
16	4010053	57013016	44	0.0723157
16	4010053	57014319	44	0.013523
16	4010053	57014610	44	0.00655704
16	4010053	57014875	44	0.0255112
16	4010053	57015091	44	0.00569217
16	4010053	57015545	44	0.0485009
16	4010053	57016092	44	0.0139127
16	4010053	57016302	44	0.0494648
16	4010053	57016445	44	0.0494648
16	4010053	57016519	44	0.0494648
16	4010053	57016648	44	0.0494648
16	4010053	57017319	44	0.0203912
16	4010053	57017474	44	0.0139953
16	4011223	56995236	44	0.0581422
16	4011223	56996158	44	0.0581422
16	4011223	56996211	44	0.0330565
16	4011223	56996288	44	0.0330565
16	4011223	56996649	44	0.0330565
16	4011223	56997233	44	0.042768
16	4011223	56997369	44	0.00852084
16	4011223	56997551	44	0.0216689
16	4011223	56998572	44	0.00716639
16	4011223	56998761	44	0.0588956
16	4011223	56998918	44	0.0037593
16	4011223	56999258	44	0.0123464
16	4011223	56999328	44	0.00614019
16	4011223	56999949	44	0.0216689
16	4011223	57000145	44	0.0588956
16	4011223	57000284	44	0.002475
16	4011223	57000696	44	0.0123464
16	4011223	57000885	44	0.0182019
16	4011223	57000938	44	0.0173505
16	4011223	57001216	44	0.00614019
16	4011223	57001387	44	0.0588956
16	4011223	57001438	44	0.00614019
16	4011223	57001794	44	0.00147868
16	4011223	57001985	44	0.00748879
16	4011223	57002404	44	0.00748879
16	4011223	57002663	44	0.0306395
16	4011223	57002732	44	0.011348
16	4011223	57003025	44	0.0588956
16	4011223	57003146	44	0.000372684
16	4011223	57004889	44	0.00614019
16	4011223	57005301	44	0.00614019
16	4011223	57005479	44	0.00614019
16	4011223	57005620	44	0.0660605
16	4011223	57006305	44	0.00748879
16	4011223	57006378	44	0.0182019
16	4011223	57006590	44	0.0182019
16	4011223	57006829	44	0.0162639
16	4011223	57007446	44	0.00186088
16	4011223	57007451	44	0.00186088
16	4011223	57007512	44	0.0572625
16	4011223	57007610	44	0.00213352
16	4011223	57007734	44	0.00076004
16	4011223	57008048	44	0.00076004
16	4011223	57008227	44	0.00998535
16	4011223	57008287	44	0.00998535
16	4011223	57008498	44	0.0632973
16	4011223	57008508	44	0.0222116
16	4011223	57009195	44	0.0713543
16	4011223	57009376	44	0.015059
16	4011223	57009388	44	7.0772e-05
16	4011223	57009544	44	0.0713543
16	4011223	57009769	44	0.0766526
16	4011223	57009917	44	0.000372684
16	4011223	57009932	44	0.0117714
16	4011223	57009941	44	0.0173505
16	4011223	57009985	44	0.0198198
16	4011223	57009987	44	0.0713543
16	4011223	57010486	44	0.0466063
16	4011223	57010828	44	0.0198198
16	4011223	57010948	44	0.00505821
16	4011223	57011185	44	0.0646668
16	4011223	57011452	44	7.0772e-05
16	4011223	57011826	44	0.0713543
16	4011223	57011936	44	0.0801193
16	4011223	57012379	44	0.0167128
16	4011223	57012563	44	0.0456135
16	4011223	57012699	44	0.000160875
16	4011223	57013016	44	0.0713543
16	4011223	57014319	44	0.016066
16	4011223	57014610	44	0.0173505
16	4011223	57014875	44	0.000160875
16	4011223	57015091	44	0.0466063
16	4011223	57015545	44	0.0198198
16	4011223	57016092	44	0.0185855
16	4011223	57016302	44	0.0801193
16	4011223	57016445	44	0.0801193
16	4011223	57016519	44	0.0801193
16	4011223	57016648	44	0.0801193
16	4011223	57017319	44	0.0222116
16	4011223	57017474	44	0.0086324
16	4012480	56995236	44	0.0100721
16	4012480	56996158	44	0.0100721
16	4012480	56996211	44	1.38791e-05
16	4012480	56996288	44	1.38791e-05
16	4012480	56996649	44	1.38791e-05
16	4012480	56997233	44	0.0121775
16	4012480	56997369	44	3.49369e-05
16	4012480	56997551	44	0.000227447
16	4012480	56998572	44	0.00241545
16	4012480	56998761	44	0.0880655
16	4012480	56998918	44	0.0699273
16	4012480	56999258	44	0.0194198
16	4012480	56999328	44	0.0549924
16	4012480	56999949	44	0.000227447
16	4012480	57000145	44	0.0880655
16	4012480	57000284	44	0.0103915
16	4012480	57000696	44	0.0194198
16	4012480	57000885	44	0.0260047
16	4012480	57000938	44	0.00309557
16	4012480	57001216	44	0.0549924
16	4012480	57001387	44	0.0880655
16	4012480	57001438	44	0.0549924
16	4012480	57001794	44	0.0228071
16	4012480	57001985	44	0.00832976
16	4012480	57002404	44	0.00832976
16	4012480	57002663	44	0.0151367
16	4012480	57002732	44	0.0389234
16	4012480	57003025	44	0.0880655
16	4012480	57003146	44	0.0777716
16	4012480	57004889	44	0.0549924
16	4012480	57005301	44	0.0549924
16	4012480	57005479	44	0.0549924
16	4012480	57005620	44	0.0667188
16	4012480	57006305	44	0.00832976
16	4012480	57006378	44	0.0260047
16	4012480	57006590	44	0.0260047
16	4012480	57006829	44	0.0107166
16	4012480	57007446	44	0.0239275
16	4012480	57007451	44	0.0239275
16	4012480	57007512	44	0.123189
16	4012480	57007610	44	0.0108969
16	4012480	57007734	44	0.0259196
16	4012480	57008048	44	0.0259196
16	4012480	57008227	44	0.0291141
16	4012480	57008287	44	0.0291141
16	4012480	57008498	44	0.136171
16	4012480	57008508	44	0.0131143
16	4012480	57009195	44	0.140772
16	4012480	57009376	44	0.0465568
16	4012480	57009388	44	0.00871822
16	4012480	57009544	44	0.140772
16	4012480	57009769	44	0.000236504
16	4012480	57009917	44	0.17416
16	4012480	57009932	44	0.00913831
16	4012480	57009941	44	0.00309557
16	4012480	57009985	44	0.0892652
16	4012480	57009987	44	0.140772
16	4012480	57010486	44	0.00244158
16	4012480	57010828	44	0.0892652
16	4012480	57010948	44	0.00283531
16	4012480	57011185	44	0.172571
16	4012480	57011452	44	0.00871822
16	4012480	57011826	44	0.140772
16	4012480	57011936	44	0.110997
16	4012480	57012379	44	0.11471
16	4012480	57012563	44	0.019914
16	4012480	57012699	44	0.0285377
16	4012480	57013016	44	0.140772
16	4012480	57014319	44	0.021215
16	4012480	57014610	44	0.0255395
16	4012480	57014875	44	0.0285377
16	4012480	57015091	44	0.00244158
16	4012480	57015545	44	0.0892652
16	4012480	57016092	44	0.0343609
16	4012480	57016302	44	0.110997
16	4012480	57016445	44	0.110997
16	4012480	57016519	44	0.110997
16	4012480	57016648	44	0.110997
16	4012480	57017319	44	0.0131143
16	4012480	57017474	44	0.0191424
16	4013144	56995236	44	0.0250397
16	4013144	56996158	44	0.0250397
16	4013144	56996211	44	0.0103665
16	4013144	56996288	44	0.0103665
16	4013144	56996649	44	0.0103665
16	4013144	56997233	44	0.0125483
16	4013144	56997369	44	0.00852084
16	4013144	56997551	44	0.000866756
16	4013144	56998572	44	0.00716639
16	4013144	56998761	44	0.00496415
16	4013144	56998918	44	0.000661104
16	4013144	56999258	44	0.00330314
16	4013144	56999328	44	0.000153079
16	4013144	56999949	44	0.000866756
16	4013144	57000145	44	0.00496415
16	4013144	57000284	44	0.003564
16	4013144	57000696	44	0.00330314
16	4013144	57000885	44	0.0182019
16	4013144	57000938	44	0.0173505
16	4013144	57001216	44	0.000153079
16	4013144	57001387	44	0.00496415
16	4013144	57001438	44	0.000153079
16	4013144	57001794	44	0.00147868
16	4013144	57001985	44	0.000647819
16	4013144	57002404	44	0.000647819
16	4013144	57002663	44	1.65708e-05
16	4013144	57002732	44	0.011348
16	4013144	57003025	44	0.00496415
16	4013144	57003146	44	0.000372684
16	4013144	57004889	44	0.000153079
16	4013144	57005301	44	0.000153079
16	4013144	57005479	44	0.000153079
16	4013144	57005620	44	0.00711764
16	4013144	57006305	44	0.000647819
16	4013144	57006378	44	0.0182019
16	4013144	57006590	44	0.0182019
16	4013144	57006829	44	0.00203636
16	4013144	57007446	44	0.0189421
16	4013144	57007451	44	0.0189421
16	4013144	57007512	44	0.00351799
16	4013144	57007610	44	0.02747
16	4013144	57007734	44	0.0221628
16	4013144	57008048	44	0.0221628
16	4013144	57008227	44	0.00998535
16	4013144	57008287	44	0.00998535
16	4013144	57008498	44	0.0246411
16	4013144	57008508	44	0.0021691
16	4013144	57009195	44	0.0297
16	4013144	57009376	44	0.015059
16	4013144	57009388	44	0.0173706
16	4013144	57009544	44	0.0297
16	4013144	57009769	44	0.0169239
16	4013144	57009917	44	0.000372684
16	4013144	57009932	44	0.000169507
16	4013144	57009941	44	0.000902503
16	4013144	57009985	44	0.0489428
16	4013144	57009987	44	0.0297
16	4013144	57010486	44	0.100449
16	4013144	57010828	44	0.0489428
16	4013144	57010948	44	0.00505821
16	4013144	57011185	44	0.0646668
16	4013144	57011452	44	0.0173706
16	4013144	57011826	44	0.0297
16	4013144	57011936	44	0.0353373
16	4013144	57012379	44	0.0443265
16	4013144	57012563	44	0.00598791
16	4013144	57012699	44	0.0160875
16	4013144	57013016	44	0.0297
16	4013144	57014319	44	0.016066
16	4013144	57014610	44	0.000902503
16	4013144	57014875	44	0.0160875
16	4013144	57015091	44	0.100449
16	4013144	57015545	44	0.0489428
16	4013144	57016092	44	0.0185855
16	4013144	57016302	44	0.0353373
16	4013144	57016445	44	0.0353373
16	4013144	57016519	44	0.0353373
16	4013144	57016648	44	0.0353373
16	4013144	57017319	44	0.0632511
16	4013144	57017474	44	4.66869e-06
16	4013467	56995236	44	0.000430154
16	4013467	56996158	44	0.000430154
16	4013467	56996211	44	0.0110441
16	4013467	56996288	44	0.0110441
16	4013467	56996649	44	0.0110441
16	4013467	56997233	44	0.000316411
16	4013467	56997369	44	6.30398e-05
16	4013467	56997551	44	0.000410402
16	4013467	56998572	44	0.00892963
16	4013467	56998761	44	0.00185717
16	4013467	56998918	44	0.00115765
16	4013467	56999258	44	0.00506739
16	4013467	56999328	44	0.00355161
16	4013467	56999949	44	0.000410402
16	4013467	57000145	44	0.00185717
16	4013467	57000284	44	0.0270004
16	4013467	57000696	44	0.00506739
16	4013467	57000885	44	0.000957604
16	4013467	57000938	44	0.000912812
16	4013467	57001216	44	0.00355161
16	4013467	57001387	44	0.00185717
16	4013467	57001438	44	0.00355161
16	4013467	57001794	44	0.0112023
16	4013467	57001985	44	0.011791
16	4013467	57002404	44	0.011791
16	4013467	57002663	44	0.00176538
16	4013467	57002732	44	0.00203481
16	4013467	57003025	44	0.00185717
16	4013467	57003146	44	0.00119289
16	4013467	57004889	44	0.00355161
16	4013467	57005301	44	0.00355161
16	4013467	57005479	44	0.00355161
16	4013467	57005620	44	0.000410104
16	4013467	57006305	44	0.011791
16	4013467	57006378	44	0.000957604
16	4013467	57006590	44	0.000957604
16	4013467	57006829	44	0.00249526
16	4013467	57007446	44	9.79011e-05
16	4013467	57007451	44	9.79011e-05
16	4013467	57007512	44	4.95166e-05
16	4013467	57007610	44	0.0218155
16	4013467	57007734	44	0.0138335
16	4013467	57008048	44	0.0138335
16	4013467	57008227	44	0.00537939
16	4013467	57008287	44	0.00537939
16	4013467	57008498	44	5.47351e-05
16	4013467	57008508	44	0.00694288
16	4013467	57009195	44	0.000316411
16	4013467	57009376	44	0.0125054
16	4013467	57009388	44	0.00753974
16	4013467	57009544	44	0.000316411
16	4013467	57009769	44	0.000890369
16	4013467	57009917	44	0.0397041
16	4013467	57009932	44	0.0164891
16	4013467	57009941	44	0.0120385
16	4013467	57009985	44	0.032367
16	4013467	57009987	44	0.000316411
16	4013467	57010486	44	9.98991e-06
16	4013467	57010828	44	0.032367
16	4013467	57010948	44	0.0238227
16	4013467	57011185	44	0.00616788
16	4013467	57011452	44	0.00753974
16	4013467	57011826	44	0.000316411
16	4013467	57011936	44	0.0018591
16	4013467	57012379	44	0.0256394
16	4013467	57012563	44	0.00200054
16	4013467	57012699	44	0.00373248
16	4013467	57013016	44	0.000316411
16	4013467	57014319	44	0.0133416
16	4013467	57014610	44	0.0120385
16	4013467	57014875	44	0.00373248
16	4013467	57015091	44	9.98991e-06
16	4013467	57015545	44	0.032367
16	4013467	57016092	44	0.0177383
16	4013467	57016302	44	0.0018591
16	4013467	57016445	44	0.0018591
16	4013467	57016519	44	0.0018591
16	4013467	57016648	44	0.0018591
16	4013467	57017319	44	0.00332765
16	4013467	57017474	44	0.0234521
16	4014141	56995236	44	0.00862949
16	4014141	56996158	44	0.00862949
16	4014141	56996211	44	0.00118912
16	4014141	56996288	44	0.00118912
16	4014141	56996649	44	0.00118912
16	4014141	56997233	44	0.0032719
16	4014141	56997369	44	0.00431034
16	4014141	56997551	44	0
16	4014141	56998572	44	0.00127304
16	4014141	56998761	44	0.00270062
16	4014141	56998918	44	0.00562873
16	4014141	56999258	44	0.0171103
16	4014141	56999328	44	0.00391581
16	4014141	56999949	44	0
16	4014141	57000145	44	0.00270062
16	4014141	57000284	44	0.00890313
16	4014141	57000696	44	0.0171103
16	4014141	57000885	44	0.00727513
16	4014141	57000938	44	0.00768403
16	4014141	57001216	44	0.00391581
16	4014141	57001387	44	0.00270062
16	4014141	57001438	44	0.00391581
16	4014141	57001794	44	0.00369385
16	4014141	57001985	44	0.0033557
16	4014141	57002404	44	0.0033557
16	4014141	57002663	44	0.0059609
16	4014141	57002732	44	0.00295894
16	4014141	57003025	44	0.00270062
16	4014141	57003146	44	0.0019305
16	4014141	57004889	44	0.00391581
16	4014141	57005301	44	0.00391581
16	4014141	57005479	44	0.00391581
16	4014141	57005620	44	0.00138473
16	4014141	57006305	44	0.0033557
16	4014141	57006378	44	0.00727513
16	4014141	57006590	44	0.00727513
16	4014141	57006829	44	0.0141797
16	4014141	57007446	44	0.0442623
16	4014141	57007451	44	0.0442623
16	4014141	57007512	44	0.00487541
16	4014141	57007610	44	0.0383471
16	4014141	57007734	44	0.0316054
16	4014141	57008048	44	0.0316054
16	4014141	57008227	44	0.000359195
16	4014141	57008287	44	0.000359195
16	4014141	57008498	44	0.000266134
16	4014141	57008508	44	7.80275e-05
16	4014141	57009195	44	0.00106838
16	4014141	57009376	44	0.0019389
16	4014141	57009388	44	0.0254582
16	4014141	57009544	44	0.00106838
16	4014141	57009769	44	0.0102466
16	4014141	57009917	44	0.0019305
16	4014141	57009932	44	0.000609756
16	4014141	57009941	44	7.68403e-05
16	4014141	57009985	44	0.0232804
16	4014141	57009987	44	0.00106838
16	4014141	57010486	44	0.068306
16	4014141	57010828	44	0.0232804
16	4014141	57010948	44	0.00872093
16	4014141	57011185	44	0.0208261
16	4014141	57011452	44	0.0254582
16	4014141	57011826	44	0.00106838
16	4014141	57011936	44	0.00241838
16	4014141	57012379	44	0.0196309
16	4014141	57012563	44	0.00220568
16	4014141	57012699	44	0.0244502
16	4014141	57013016	44	0.00106838
16	4014141	57014319	44	0.00206856
16	4014141	57014610	44	7.68403e-05
16	4014141	57014875	44	0.0244502
16	4014141	57015091	44	0.068306
16	4014141	57015545	44	0.0232804
16	4014141	57016092	44	0.00330154
16	4014141	57016302	44	0.00241838
16	4014141	57016445	44	0.00241838
16	4014141	57016519	44	0.00241838
16	4014141	57016648	44	0.00241838
16	4014141	57017319	44	0.0412765
16	4014141	57017474	44	0.00167943
16	4014206	56995236	44	0.00862949
16	4014206	56996158	44	0.00862949
16	4014206	56996211	44	0.00118912
16	4014206	56996288	44	0.00118912
16	4014206	56996649	44	0.00118912
16	4014206	56997233	44	0.0032719
16	4014206	56997369	44	0.00431034
16	4014206	56997551	44	0
16	4014206	56998572	44	0.00127304
16	4014206	56998761	44	0.00270062
16	4014206	56998918	44	0.00562873
16	4014206	56999258	44	0.0171103
16	4014206	56999328	44	0.00391581
16	4014206	56999949	44	0
16	4014206	57000145	44	0.00270062
16	4014206	57000284	44	0.00890313
16	4014206	57000696	44	0.0171103
16	4014206	57000885	44	0.00727513
16	4014206	57000938	44	0.00768403
16	4014206	57001216	44	0.00391581
16	4014206	57001387	44	0.00270062
16	4014206	57001438	44	0.00391581
16	4014206	57001794	44	0.00369385
16	4014206	57001985	44	0.0033557
16	4014206	57002404	44	0.0033557
16	4014206	57002663	44	0.0059609
16	4014206	57002732	44	0.00295894
16	4014206	57003025	44	0.00270062
16	4014206	57003146	44	0.0019305
16	4014206	57004889	44	0.00391581
16	4014206	57005301	44	0.00391581
16	4014206	57005479	44	0.00391581
16	4014206	57005620	44	0.00138473
16	4014206	57006305	44	0.0033557
16	4014206	57006378	44	0.00727513
16	4014206	57006590	44	0.00727513
16	4014206	57006829	44	0.0141797
16	4014206	57007446	44	0.0442623
16	4014206	57007451	44	0.0442623
16	4014206	57007512	44	0.00487541
16	4014206	57007610	44	0.0383471
16	4014206	57007734	44	0.0316054
16	4014206	57008048	44	0.0316054
16	4014206	57008227	44	0.000359195
16	4014206	57008287	44	0.000359195
16	4014206	57008498	44	0.000266134
16	4014206	57008508	44	7.80275e-05
16	4014206	57009195	44	0.00106838
16	4014206	57009376	44	0.0019389
16	4014206	57009388	44	0.0254582
16	4014206	57009544	44	0.00106838
16	4014206	57009769	44	0.0102466
16	4014206	57009917	44	0.0019305
16	4014206	57009932	44	0.000609756
16	4014206	57009941	44	7.68403e-05
16	4014206	57009985	44	0.0232804
16	4014206	57009987	44	0.00106838
16	4014206	57010486	44	0.068306
16	4014206	57010828	44	0.0232804
16	4014206	57010948	44	0.00872093
16	4014206	57011185	44	0.0208261
16	4014206	57011452	44	0.0254582
16	4014206	57011826	44	0.00106838
16	4014206	57011936	44	0.00241838
16	4014206	57012379	44	0.0196309
16	4014206	57012563	44	0.00220568
16	4014206	57012699	44	0.0244502
16	4014206	57013016	44	0.00106838
16	4014206	57014319	44	0.00206856
16	4014206	57014610	44	7.68403e-05
16	4014206	57014875	44	0.0244502
16	4014206	57015091	44	0.068306
16	4014206	57015545	44	0.0232804
16	4014206	57016092	44	0.00330154
16	4014206	57016302	44	0.00241838
16	4014206	57016445	44	0.00241838
16	4014206	57016519	44	0.00241838
16	4014206	57016648	44	0.00241838
16	4014206	57017319	44	0.0412765
[truncated: 37,521 more rows]
