# Supplementary material for: A sex-specific evolutionary interaction between ADCY9 and CETP
Source: eLife. 2021 Oct 5;10:e69198. doi: 10.7554/eLife.69198 (PMC8594919; doi:10.7554/eLife.69198)
Supplement: Figure 5—source data 2. — This zip archive contains all files of CETP expression for correction of all covariables (Materials and methods) in the GEUVADIS (file beginning by F5b) and GTEx (Skin-male: file beginning by F5c; Artery-female: file beginning by F5d) datasets. The number of PEER factors added in the linear regression is written in the title of the file. In each file, the first column represents residual values of CETP expression after correcting for each covariable. The second column is the genotype of rs1967309 (0 = AA, 1 = AG, 2 = GG). The third column is the genotype combination of the rs1967309 (first number, same coding that the second column) and rs158477 (second number, 0 = GG, 1 = GA, 2 = AA). [file elife-69198-fig5-data2.zip › Figure 5bcd/F5d.GTEx.ArteryTibial.CETP.Female.10sPEERs.txt]

Resid	rs1967309	Geno
-1.30842432788227	1	1-0
-1.55935022390307	1	1-2
0.0467114332937531	1	1-1
1.37866619626312	0	0-2
-1.31484783504084	1	1-0
-0.038603098021432	1	1-2
-0.464708327778468	1	1-0
-0.786787496495246	2	2-1
0.304321878874802	1	1-2
-0.774238037040075	1	1-0
0.563808711748862	1	1-0
0.959010656959707	0	0-0
-0.518952070036424	1	1-0
-0.85066831632985	0	0-0
2.23021374227531	1	1-1
-0.310292447895952	0	0-2
1.62744022299817	1	1-1
0.537903942790823	1	1-1
-1.46161393178942	1	1-0
-0.951449243108346	2	2-1
1.50481695005737	1	1-2
0.462839601079511	2	2-1
1.74723331509656	2	2-0
0.0355062755457748	1	1-1
-0.361737219348119	2	2-2
1.72944216044703	2	2-2
0.0430992069519607	2	2-2
0.897792964757623	2	2-2
0.534276088492514	0	0-1
0.148814665195127	1	1-0
0.418234048851524	2	2-2
-1.11308141033226	1	1-0
0.140616870957252	1	1-2
-1.39628827819333	1	1-2
0.284912886568444	2	2-1
0.866543360498432	0	0-2
-2.20165532100219	0	0-2
-0.742545895683444	2	2-1
0.80358772066304	1	1-2
-0.000708355450433004	2	2-1
-0.939732291971564	2	2-0
-0.387159964103727	2	2-1
-0.144941947021358	1	1-1
0.466365401769495	2	2-0
-1.68897060821011	2	2-1
-1.27403170010574	0	0-2
-0.702065215612806	1	1-2
0.393840637921525	1	1-2
-0.5499795652542	1	1-1
-0.123971125185149	1	1-1
-0.299712334861005	1	1-2
0.370104027314322	1	1-2
0.664343678590022	0	0-0
-0.329469237718036	2	2-0
-1.31737507517501	1	1-1
-1.0537138529037	1	1-1
-1.22459931498296	2	2-1
0.779121366989659	2	2-0
-0.620015761773822	1	1-1
-0.535348928595864	1	1-0
0.767040983711134	2	2-2
0.870579496046402	0	0-2
1.00158182671011	1	1-1
1.0771336584105	0	0-0
0.457286946097833	1	1-0
1.24935079859563	0	0-2
-1.76345584362962	2	2-2
0.483808731047422	1	1-1
0.159532682063668	1	1-0
0.595937248962103	1	1-1
0.363868050775067	2	2-2
0.0305622573232298	1	1-2
2.20502431913434	2	2-1
-0.110961465492436	1	1-0
1.43977985349469	1	1-1
-0.37211959853897	0	0-0
-0.0312421362116212	2	2-2
2.07608131778078	2	2-2
-1.01252121830922	1	1-1
0.319484944302998	1	1-1
0.705918332341289	1	1-1
-0.107442185630008	1	1-2
-0.741830888089274	1	1-2
0.265089569973731	2	2-1
-0.929778395601595	0	0-2
0.8261166485234	2	2-1
0.19103130350337	2	2-1
0.521713798071732	1	1-1
0.880337275472693	2	2-2
-1.10370406891584	1	1-1
-0.614719742384538	2	2-0
-0.7461620999039	1	1-1
-0.0231202361145036	0	0-1
-0.341174733191685	2	2-1
-0.00944210171665263	1	1-0
3.00660458113458	2	2-2
-0.13468381833241	2	2-1
-8.04911692853238e-16	2	2-1
1.40709537741786	1	1-2
-1.27850628941395	1	1-1
-2.96572344843799	1	1-2
-2.62633157732299	0	0-2
0.580355327676968	2	2-1
0.475362146302125	2	2-2
-1.28188935856443	1	1-1
1.414310687292	2	2-1
-1.14923289317436	1	1-1
-0.758971420382592	1	1-1
0.449534250101826	2	2-2
2.97672000436239	2	2-1
0.130217301815235	0	0-0
0.543815172056283	1	1-0
0.0415127779494586	2	2-0
0.616407678477378	1	1-1
0.205462954944919	0	0-0
0.706275668194389	0	0-0
-0.408720900547242	1	1-1
-1.7669137320452	0	0-2
-0.225657124527514	1	1-0
0.234026231860306	0	0-1
-0.522267651276575	1	1-1
1.66144392232311	0	0-1
-1.65725143830786	2	2-1
-0.466302014565362	2	2-0
0.93638721463789	1	1-2
1.09530304024833	1	1-0
1.04731253366322	1	1-1
-1.06450745202754	1	1-2
0.839528045347445	1	1-1
-0.745683078570685	1	1-0
-0.093477486169861	1	1-1
-1.95227667846478	1	1-2
0.154964310847509	1	1-1
-0.402943258907369	0	0-2
-0.275725478951218	2	2-0
0.378791795055657	1	1-1
-0.599740402938847	1	1-2
0.659666641011759	0	0-1
0.635088042230672	1	1-0
-0.514479562005182	2	2-0
-0.0379213397884756	1	1-1
-0.373278170041777	1	1-1
0.172289579912589	1	1-0
0.835971650731156	2	2-1
1.47507707541914	0	0-0
-0.573180464193234	1	1-2
-1.33133532787208	1	1-1
0.605463941266079	0	0-0
1.98245842129151	2	2-1
-2.27812973608569	0	0-0
-0.439819945882683	0	0-1
0.437613444554493	1	1-1
0.346525322748192	1	1-1
-0.237015604613068	1	1-1
-0.413802516120785	1	1-1
-0.647931554100457	0	0-2
