# Supplementary material for: A sex-specific evolutionary interaction between ADCY9 and CETP
Source: eLife. 2021 Oct 5;10:e69198. doi: 10.7554/eLife.69198 (PMC8594919; doi:10.7554/eLife.69198)
Supplement: Figure 5—source data 2. — This zip archive contains all files of CETP expression for correction of all covariables (Materials and methods) in the GEUVADIS (file beginning by F5b) and GTEx (Skin-male: file beginning by F5c; Artery-female: file beginning by F5d) datasets. The number of PEER factors added in the linear regression is written in the title of the file. In each file, the first column represents residual values of CETP expression after correcting for each covariable. The second column is the genotype of rs1967309 (0 = AA, 1 = AG, 2 = GG). The third column is the genotype combination of the rs1967309 (first number, same coding that the second column) and rs158477 (second number, 0 = GG, 1 = GA, 2 = AA). [file elife-69198-fig5-data2.zip › Figure 5bcd/F5b.GEUVADIS.CETP.5PEERs.txt]

Resid	rs1967309	Geno
1.25116976894027	2	2-2
0.350100735893941	1	1-1
-0.362403001126727	0	0-1
0.710077378290802	1	1-2
-0.151374664979434	1	1-0
1.10154901757436	2	2-2
0.0546433922708611	1	1-1
0.549277826983733	0	0-1
0.571064690929656	1	1-1
0.105791097530606	1	1-0
-0.611693479562687	2	2-0
0.932478327493009	1	1-1
-0.811682457033145	0	0-0
-0.44241141659548	0	0-0
-0.0261355821836104	0	0-2
0.237639130244474	1	1-1
1.38204676953546	1	1-1
0.376864519509673	2	2-0
0.46731608331821	2	2-2
-0.594944669319363	1	1-1
0.598327290935937	1	1-0
0.534521798894774	2	2-2
0.397508029558868	0	0-0
1.18108348694215	2	2-2
-1.09895504480793	1	1-0
0.545850341357997	2	2-2
-0.739120710690974	1	1-1
0.197176074006397	2	2-0
1.06268460722125	2	2-1
-0.561069179610538	1	1-1
-0.170425918564267	0	0-0
0.321722736744109	1	1-2
-0.816145792310852	2	2-2
-1.2272328959419	2	2-1
1.53577723563052	2	2-2
-0.907927492649341	0	0-0
-0.482961419712702	1	1-1
0.42214091614228	2	2-2
0.16631188144854	1	1-2
-0.0425609021535283	1	1-2
0.488188384262215	2	2-0
0.525827198856927	1	1-1
0.772051655632592	2	2-0
-0.543134565182013	0	0-1
1.30587152140767	1	1-2
0.206604541067612	1	1-2
-0.603370177266048	0	0-1
-1.56365734876923	0	0-0
0.0317969453400248	1	1-2
-1.89126276370305	2	2-0
0.0350868613648973	1	1-1
0.63658315667231	0	0-2
0.239153890639614	1	1-1
-0.631880178343063	2	2-1
-1.20082931810876	1	1-1
0.92419464575485	2	2-0
-0.424851071306613	2	2-2
0.30359822130905	0	0-1
-0.281118938907576	1	1-2
-1.24781690642629	2	2-0
0.154842897281493	1	1-1
-0.284582368309775	1	1-1
-0.476567981091613	2	2-2
0.0854951310642296	1	1-0
-0.191049110964948	1	1-2
0.06813398694786	1	1-2
-0.817591656121658	1	1-1
0.196366210681665	0	0-2
-0.617062226513292	2	2-1
0.587762101273262	2	2-0
0.373151923419245	1	1-2
0.880674904827516	1	1-1
1.61127695020958	0	0-1
-0.680555443915984	1	1-1
-0.196735222821375	1	1-2
0.480487030272514	2	2-2
0.66143269824077	2	2-1
0.0798551175122391	1	1-2
-0.926506521075259	2	2-0
0.272870612394348	2	2-1
0.0971950176299784	1	1-1
-0.209494742448881	0	0-0
1.28559500837886	0	0-2
0.716194627465621	2	2-1
0.570655832047701	0	0-1
-0.177924704650986	1	1-2
0.215140176842628	1	1-1
0.117765833526041	1	1-0
0.799189319841718	1	1-2
1.41181212628264	1	1-1
-0.105711755149337	1	1-2
0.396365888706103	1	1-2
0.643424412798458	0	0-1
0.0558985760485408	1	1-0
0.255677229456468	1	1-0
-0.169959945355596	2	2-1
0.00289253440591759	1	1-2
-0.45563452302199	1	1-2
0.115632573176848	2	2-2
0.399440543242359	1	1-0
-0.41148936974136	0	0-1
-0.526486451931432	2	2-1
0.554929139876704	1	1-1
-0.0712353029837058	0	0-0
0.35269639595623	1	1-1
-0.294893456642129	2	2-0
0.388904773594049	1	1-1
0.523952392368251	1	1-2
0.1906416003539	1	1-0
-0.668548937726147	1	1-1
-0.0615294660913518	1	1-0
-0.387307353423486	1	1-1
0.150404290893499	2	2-1
-0.625905120285608	1	1-1
0.00870747456728328	2	2-1
-0.711627202872684	1	1-1
-0.42705946146689	1	1-1
-0.346613849827904	0	0-1
0.162669385282204	0	0-1
-0.114661576420408	1	1-0
-0.64333264805211	2	2-2
-0.56711163785951	2	2-0
0.766118706041274	1	1-2
0.0499520235248829	2	2-1
0.242949697799254	1	1-1
0.726229044267331	2	2-0
0.162839200542017	1	1-2
0.40142864383685	1	1-2
0.400429969319601	2	2-1
0.519476137918118	2	2-1
0.218150059951389	1	1-1
0.684323293166392	2	2-1
0.908888391176671	1	1-2
-0.785708047550357	0	0-1
-0.111103175419558	1	1-1
-0.430874042289005	0	0-1
-0.0380947114365017	2	2-1
-0.297470476982816	1	1-1
-1.06881259020626	1	1-0
-0.15858564447256	1	1-0
0.0600908421929268	1	1-1
-1.17140372103326	2	2-0
-2.16690083719913	2	2-2
-0.237442675011934	0	0-1
0.582500787303739	2	2-1
0.595844795018844	1	1-0
0.233488490730297	0	0-1
-0.0934900566793379	2	2-2
1.38577081988731	1	1-1
2.67289795892627	0	0-1
0.481428182843155	1	1-2
-1.3904552488838	1	1-0
-2.81568350388124	1	1-0
-0.438267141120182	2	2-1
-0.0485678914618931	1	1-1
-0.609439255797065	0	0-1
0.0949458184131921	1	1-2
-0.192531195555727	0	0-1
-0.44506361739714	2	2-1
0.169696517817589	0	0-2
0.0723978907756263	0	0-1
0.145688116130434	1	1-2
0.637557620929052	2	2-2
0.101963489933119	1	1-0
1.0987147079661	0	0-2
-0.802843535698489	1	1-0
0.146116842976044	1	1-2
0.765501656730292	2	2-2
-1.02350918039308	1	1-0
-0.124899817230703	1	1-0
0.820940893111938	1	1-0
0.567784460764253	0	0-1
-0.817174795247134	1	1-1
-2.08760958132552	2	2-1
-0.565160031631795	0	0-1
-0.553111544002557	1	1-1
-1.13638272897499	0	0-0
0.557052473432839	1	1-1
3.33863631549291	1	1-2
-0.953990793826742	1	1-0
-0.56726014491769	2	2-1
-0.3257144115972	1	1-0
-0.966755026149918	1	1-2
-0.59101753078997	1	1-2
-0.881628053229743	1	1-0
0.237751346984245	0	0-1
-0.82601888394465	2	2-1
0.045357031082085	2	2-1
-0.414161259272253	2	2-0
-0.59447707561074	1	1-1
0.279296953368083	2	2-1
-0.485001164067843	1	1-1
0.799281475007026	2	2-1
0.114204970459295	2	2-1
-0.59650334059807	1	1-0
-1.93551226835414	1	1-1
-0.539181235171876	2	2-2
3.09236070352582	2	2-0
-2.20041134148813	1	1-1
0.439739758570279	0	0-1
0.703429521286658	1	1-1
0.692658907349473	1	1-1
-0.98472555655743	1	1-2
-1.01831346370615	2	2-1
-0.388933049323183	1	1-1
0.403974143510054	2	2-2
-0.369584885071873	1	1-1
0.251091081849015	1	1-1
-0.0679517107911566	2	2-0
-0.086384204320589	2	2-1
-1.82461264526634	1	1-0
-0.493978252912483	1	1-2
1.08165465557681	1	1-1
0.840827565836545	2	2-1
-0.684276207584603	1	1-1
0.620515800798433	1	1-2
1.31559444972467	2	2-0
-0.172392408283391	1	1-2
-1.58172884392626	1	1-0
0.26802281246817	1	1-1
-0.464009281157983	1	1-2
0.851789515489141	1	1-1
-0.113380527751275	2	2-1
-0.468305390353071	1	1-1
-0.0367401406521914	2	2-2
-0.0566092667440089	2	2-0
-0.305158771760276	1	1-1
-1.48516871981058	1	1-1
-1.16234426346105	2	2-0
-0.933083245804101	1	1-0
0.873489635105631	2	2-1
0.384658245006462	2	2-0
0.552069526560282	2	2-1
-0.630755375069783	0	0-0
0.645992280552178	2	2-2
-0.21042860088075	1	1-1
0.878247591943855	1	1-1
0.730216055646548	0	0-1
-0.926029977045209	2	2-1
-0.7412036034594	0	0-0
-0.0388498901310262	1	1-0
0.973465377959805	1	1-1
1.43780399296029	2	2-1
0.255179736861301	0	0-2
1.17160111117582	1	1-2
1.22326642688219	1	1-1
0.627831468281173	1	1-0
-0.30319985499209	0	0-0
-1.0137356041565	0	0-0
-0.326228191225303	1	1-0
0.163029740060527	1	1-0
-1.07888815602554	1	1-1
1.05692304578321	2	2-0
0.219804123208713	2	2-1
-0.073714552028439	1	1-1
0.460847183652147	2	2-1
-1.54567184369901	1	1-1
-0.615015670111632	1	1-1
0.452378276697061	1	1-1
-0.263468637544579	1	1-2
0.167529597352372	2	2-1
1.1225762575377	2	2-1
0.29267495476068	1	1-0
-0.819499418073	0	0-0
-0.0547489521789116	2	2-2
2.27857552752861	2	2-2
-0.430743676759603	1	1-0
-0.251847178880766	2	2-2
-0.589111788393419	2	2-1
-0.242894333107673	1	1-2
0.251457984064937	2	2-1
-0.781355893879012	2	2-2
0.337543255535065	2	2-1
-0.132776337956818	1	1-1
-0.689483101986927	1	1-2
0.239837900070454	2	2-1
0.210629283144805	2	2-1
-0.881931541747523	2	2-1
-0.0225064042651166	1	1-1
0.264854411123985	2	2-0
0.251092945247808	2	2-1
0.617490917745464	1	1-1
0.436425161902124	0	0-2
-1.15617891174258	2	2-0
0.392326738488834	1	1-2
-0.5952361030811	2	2-1
1.19615777036333	1	1-1
