# Supplementary material for: A sex-specific evolutionary interaction between ADCY9 and CETP
Source: eLife. 2021 Oct 5;10:e69198. doi: 10.7554/eLife.69198 (PMC8594919; doi:10.7554/eLife.69198)
Supplement: Figure 5—source data 2. — This zip archive contains all files of CETP expression for correction of all covariables (Materials and methods) in the GEUVADIS (file beginning by F5b) and GTEx (Skin-male: file beginning by F5c; Artery-female: file beginning by F5d) datasets. The number of PEER factors added in the linear regression is written in the title of the file. In each file, the first column represents residual values of CETP expression after correcting for each covariable. The second column is the genotype of rs1967309 (0 = AA, 1 = AG, 2 = GG). The third column is the genotype combination of the rs1967309 (first number, same coding that the second column) and rs158477 (second number, 0 = GG, 1 = GA, 2 = AA). [file elife-69198-fig5-data2.zip › Figure 5bcd/F5c.GTEx.Skin.CETP.Male.25sPEERs.txt]

Resid	rs1967309	Geno
-0.169482438915814	1	1-1
0.338062991205306	1	1-1
0.381197184227128	1	1-0
-0.524877859233037	1	1-0
-0.0032166644577934	0	0-2
1.15489588152376	2	2-0
0.013685779491098	2	2-1
0.264122974252021	2	2-0
-3.82984916560517	2	2-2
-0.236072483799615	1	1-0
-0.105452168474895	2	2-1
0.334636897638307	2	2-2
-0.0579017711207137	1	1-0
0.425624595415449	1	1-1
-0.0722194726128076	1	1-2
-0.245346951319158	1	1-1
0.843360127832622	0	0-2
0.768149351127452	0	0-2
0.0541494470655202	0	0-1
0.583673477968123	1	1-1
-1.14602399116668	0	0-1
-0.229671621060257	0	0-1
-0.734183946512958	2	2-2
-0.402842199294065	1	1-0
0.322683219714545	1	1-1
0.679237578457721	2	2-2
-0.153114356508833	1	1-0
-0.740792847584942	1	1-0
0.212500708130994	2	2-1
-0.199539767446724	1	1-2
1.02384085308613	2	2-1
-0.187684297505026	1	1-0
0.219347698180757	1	1-1
0.405403513458143	1	1-1
-0.255551912521414	1	1-1
-0.422141738447007	2	2-1
-0.345909941979591	1	1-0
-0.341071875917126	2	2-1
0.100015102205897	0	0-1
0.536999801034214	1	1-1
0.352199147051621	1	1-2
-0.556858344052555	1	1-1
-0.148146190659413	1	1-1
-1.17133649784913	2	2-2
-0.0830497876715118	0	0-1
-0.6539665514739	1	1-1
-0.819413117562269	1	1-0
-0.856734094837221	1	1-0
0.0283978500328644	1	1-1
0.292058243927895	2	2-1
0.015311811782119	2	2-1
0.407466739989585	0	0-0
-0.298597069913905	0	0-0
-0.00245874083443198	2	2-1
-0.271497368827933	1	1-1
-0.508745721536887	0	0-1
0.880367734132502	0	0-0
-0.660914469170248	1	1-0
-0.321985177523545	0	0-1
0.27851520586712	1	1-1
-0.094324512289951	2	2-1
-0.104832756744597	1	1-2
-0.588219341520188	2	2-1
-0.70940728504662	2	2-0
0.234741805231869	2	2-0
0.671198931342369	1	1-1
1.21730101826753	1	1-0
-0.979564916499196	1	1-1
0.767549228356988	1	1-2
-0.563970822944446	1	1-2
0.616038692454048	2	2-1
1.03243191336394	1	1-2
-0.165884379360695	1	1-0
-0.0963962698085002	2	2-1
-0.311078006182544	2	2-1
1.11842344948351	2	2-0
0.659053906091516	1	1-0
0.274053331052139	2	2-1
-0.574505540831247	1	1-1
0.873282798343948	1	1-0
0.222410855759873	1	1-1
-1.16254252919571	1	1-1
-0.0661108808276723	1	1-1
-1.32641742360342	2	2-1
0.351779431986729	2	2-1
1.66854280544966	1	1-1
0.117716768884241	2	2-1
-0.655542878824702	1	1-2
-0.338920491570655	1	1-1
-0.421681858103665	1	1-2
-0.248029272908161	0	0-0
1.40888287450266	1	1-1
-0.878186822403836	1	1-2
-0.0292711133661916	1	1-1
0.128225904462405	1	1-0
-0.751057869929334	2	2-2
-0.889020436650328	2	2-1
-0.156918741839129	2	2-2
0.346724502306111	0	0-1
-0.130903497548669	0	0-2
-1.16123735843346	2	2-0
-0.0211660319823621	1	1-1
-0.141281914477816	0	0-2
-0.711322318290424	0	0-0
-0.292328822125248	1	1-1
-0.678435774326091	2	2-0
-0.577911337439042	0	0-0
-0.450441530164482	0	0-1
1.072203721742	2	2-0
-0.18628790768761	2	2-1
0.450261434106373	1	1-1
0.256951478620755	0	0-0
0.0955320346163213	0	0-1
-0.339309960800237	1	1-1
-1.0899897126096	2	2-2
-0.119032196839261	1	1-1
0.819841365142129	2	2-1
0.630918183763624	2	2-0
1.1095185572052	0	0-2
0.321068942906324	2	2-0
-0.878629433550086	1	1-1
-0.0802251322173483	1	1-1
-0.017413112466637	0	0-1
0.726032270678808	1	1-2
0.669682101971103	2	2-0
0.263132906037474	1	1-2
0.979125753635353	1	1-0
-0.318933903812173	2	2-1
-0.110157411838904	2	2-0
1.31178879561319	2	2-1
-0.142768378845855	2	2-0
-0.409664048842797	1	1-1
-1.52307471117047	2	2-0
-0.153528219061709	1	1-1
0.877026283368116	0	0-1
-0.854528023311652	2	2-1
-0.938679282303145	0	0-2
-0.657702059220151	1	1-1
-0.903070874413195	1	1-2
-0.0620177298056869	1	1-1
-0.290451693609613	2	2-1
0.952026483419679	0	0-2
1.18847427720115	1	1-2
1.0055446808235	2	2-1
-0.326490802891739	2	2-1
-0.502993833777116	1	1-2
1.42667928322598	0	0-1
0.863684927983183	0	0-1
0.0982972154653824	2	2-1
0.800357931166382	0	0-1
-1.43852628175911	2	2-1
-1.046215717613	1	1-0
-0.0162430147438948	2	2-1
0.0608264411484881	1	1-1
0.106728560510404	1	1-2
0.465355095951733	1	1-0
0.0971198554300633	1	1-2
0.45064495248709	2	2-1
-0.0165839176758733	1	1-1
0.181757071369127	1	1-2
-0.0451677095174156	2	2-1
-0.624871467676055	1	1-0
0.45380908449455	1	1-1
0.457565702337171	2	2-1
1.8863168084474	1	1-2
1.53915614387089	2	2-2
-0.432293212389012	1	1-1
-0.136982512162491	2	2-2
0.615289402306077	1	1-0
-0.743718112376691	2	2-1
-0.727380118046431	1	1-1
-0.160054034181838	1	1-1
-0.217377345897814	1	1-2
0.0867950089225979	2	2-1
-0.306175738561909	1	1-1
-0.249476950450911	2	2-0
0.0982675548303586	2	2-1
-0.233690022224724	1	1-2
-0.818537692996062	1	1-1
-1.72827519676728	2	2-0
0.217227953186292	2	2-2
-0.403659991855395	0	0-0
-0.514648339500757	2	2-1
-0.01651811545702	1	1-0
-2.0002923548865	0	0-0
0.446065552118505	2	2-0
0.445420120476031	1	1-0
0.273843789270652	1	1-1
-0.839357726241174	2	2-1
0.782138379687032	2	2-1
0.0853215059406911	0	0-2
0.21451366408169	2	2-2
0.828524604857381	1	1-1
-0.672763796418344	1	1-2
0.302354944157195	1	1-1
-0.798122176668017	1	1-1
0.788506431357765	2	2-2
-0.0645962727136747	2	2-1
-0.904353994783939	1	1-1
-0.201795017861109	2	2-2
-0.309103918864757	1	1-1
-0.270931300477554	1	1-2
-1.05525764413518	2	2-2
0.921530115219966	2	2-1
-0.439303907635051	1	1-1
-0.156702948934731	1	1-0
-0.818032990781361	2	2-1
0.648609739722146	1	1-2
0.402086556315835	0	0-0
0.575677666444542	2	2-1
0.960248693982972	1	1-1
-0.033828750232143	2	2-1
0.0411526128788417	1	1-1
-0.401629801688378	2	2-1
-0.221849355426869	1	1-0
0.126114500411472	1	1-1
0.116417900130738	1	1-1
1.41456353850336	2	2-0
-0.0713108696338583	0	0-0
0.0192185076445077	2	2-1
-0.333698695326116	0	0-1
0.00201108065443724	2	2-0
2.15730211472476e-14	1	1-2
-0.319420235931257	2	2-0
0.769034748487221	1	1-2
-1.68767578958986	1	1-1
-0.383651436348018	2	2-0
-0.0286893726677548	1	1-0
2.05211139467132	1	1-2
-1.147332061873	1	1-0
2.73020835115977	2	2-0
1.50435006329245	0	0-1
3.04795443812525	1	1-1
-0.215539158163255	1	1-1
0.540382394849605	0	0-2
0.615354231352625	0	0-1
-0.836698802490752	1	1-0
-0.838708652457537	2	2-1
-0.380703478686172	1	1-0
-1.30330682139741	0	0-1
-0.154664230162185	1	1-0
-0.93840603639408	2	2-0
-1.13514098641172	1	1-1
-0.0376150473677026	1	1-1
0.071850501283386	1	1-0
-0.368198834086045	0	0-1
-0.535703708864026	0	0-1
-0.0251216837501459	2	2-1
1.66569731135601	2	2-0
0.0182977339568257	0	0-1
0.342418556980414	2	2-2
0.27926340812825	0	0-1
1.39563681827162	1	1-1
0.581728881266454	2	2-0
0.538273594606894	2	2-0
-0.799759781287643	1	1-1
-0.0922244960283134	1	1-1
-0.247416096480259	1	1-2
0.161807554247659	1	1-0
-1.93261042892484	1	1-0
0.677158058472295	2	2-0
-0.615354231352626	2	2-1
0.876886975826747	1	1-1
0.422277569737862	2	2-2
-0.186698373234262	2	2-1
-2.92992073468177	0	0-0
1.36674951686364	1	1-0
-0.146753397757014	2	2-1
-2.17199986002848	1	1-1
0.23241207677141	1	1-0
1.15287487545467	1	1-2
0.0811171657195214	2	2-2
-0.36674430339952	1	1-2
0.276261229904584	2	2-0
0.863724884555106	1	1-1
1.49500869845438	0	0-2
-1.87353807957517	2	2-2
-0.442291003105413	1	1-1
0.392263364320998	1	1-0
-0.209317501849112	1	1-2
1.73065330185197	1	1-0
-0.27879836367326	1	1-0
-0.799499465731336	2	2-2
0.393265135325176	1	1-1
-2.26433327011769	2	2-0
-1.09852272073236	1	1-2
0.200632965126307	1	1-1
0.731645454849436	1	1-2
-0.46117183158454	2	2-1
-0.437237182755619	1	1-1
-0.444677022725341	0	0-1
0.518343382062247	1	1-1
1.90931024001244	2	2-2
0.230693179105775	1	1-1
0.465024165002873	1	1-1
0.152090917668557	1	1-1
-0.172866199659421	0	0-0
0.566798722655266	1	1-1
0.555361474461813	2	2-0
0.601219032519601	1	1-0
0.969121388574859	1	1-0
-0.419176879621751	1	1-2
-0.603546068312008	0	0-2
-0.490337125442683	2	2-1
0.826025703020109	0	0-2
0.586140792235328	1	1-1
-0.17042362523865	1	1-2
-0.497389972565881	2	2-2
0.62767569865664	2	2-1
0.113465586898635	2	2-2
-3.05584018121488	2	2-2
0.887400670862009	1	1-1
0.0500132634975398	2	2-1
0.106213577658531	0	0-1
0.300123281261527	1	1-2
0.475964794073118	0	0-2
-0.0081960100025494	1	1-0
0.383544439664014	1	1-1
-1.23871532159743	1	1-0
-1.10385551638708	1	1-0
0.832634505760151	2	2-1
-0.0913737215860015	2	2-1
2.01617798673123	2	2-2
1.84858202643983	1	1-0
0.26628158894826	0	0-2
0.27054303754849	2	2-0
0.476854510680477	2	2-1
-1.36223519080414	1	1-1
0.887954014140794	1	1-1
-0.0272104590181097	2	2-0
