# Supplementary material for: A sex-specific evolutionary interaction between ADCY9 and CETP
Source: eLife. 2021 Oct 5;10:e69198. doi: 10.7554/eLife.69198 (PMC8594919; doi:10.7554/eLife.69198)
Supplement: Figure 6—source data 2. — This zip archive contains the results for the cardiovascular phenotypes (file beginning by F6b) and biomarkers (file beginning by F6c) analyses. Those files contain the p-value, the estimate (AME) and standard error (SE, to multiply by 1.959964 to get the confidence interval for α = 0.05/2) of the association of rs158477 for each genotype of rs1967309 in male or female. The covariable used are mentioned in the Materials and methods. See Appendix 1—table 2 for the list of abbreviations. [file elife-69198-fig6-data2.zip]

Archive with 6 entries (5 files):
- Figure 6bc/
- __MACOSX/._Figure 6bc
- Figure 6bc/F6c.BM.txt
- __MACOSX/Figure 6bc/._F6c.BM.txt
- Figure 6bc/F6b.CAD.txt
- __MACOSX/Figure 6bc/._F6b.CAD.txt
