# Supplementary material for: A sex-specific evolutionary interaction between ADCY9 and CETP
Source: eLife. 2021 Oct 5;10:e69198. doi: 10.7554/eLife.69198 (PMC8594919; doi:10.7554/eLife.69198)
Supplement: Figure 6—source data 2. — This zip archive contains the results for the cardiovascular phenotypes (file beginning by F6b) and biomarkers (file beginning by F6c) analyses. Those files contain the p-value, the estimate (AME) and standard error (SE, to multiply by 1.959964 to get the confidence interval for α = 0.05/2) of the association of rs158477 for each genotype of rs1967309 in male or female. The covariable used are mentioned in the Materials and methods. See Appendix 1—table 2 for the list of abbreviations. [file elife-69198-fig6-data2.zip › Figure 6bc/F6c.BM.txt]

endpoint	rs1967309_fac	male	AME	SE	p
apob_std	A/A	Women	-0.0058224108	0.007892014	0.4606604199
apob_std	A/A	Men	-0.0128975026	0.0085540922	0.131616427
apob_std	A/G	Women	-0.0219922977	0.0045090748	1.07525164168226e-06
apob_std	A/G	Men	-0.0089151339	0.0048714997	0.0672410544
apob_std	G/G	Women	-0.0135605792	0.0051275576	0.0081776204
apob_std	G/G	Men	-0.0115597123	0.0055648772	0.0377773129
ldl_std	A/A	Women	-0.0013104478	0.0078414261	0.8672767627
ldl_std	A/A	Men	-0.0106852142	0.008479563	0.2076283192
ldl_std	A/G	Women	-0.0223898107	0.0044790532	5.76935834188714e-07
ldl_std	A/G	Men	-0.0039936952	0.0048331771	0.4086291312
ldl_std	G/G	Women	-0.012230567	0.0050930464	0.0163313742
ldl_std	G/G	Men	-0.0075564458	0.0055213372	0.1711275352
apoa_std	A/A	Women	0.0454981031	0.0077369864	4.0878805430478e-09
apoa_std	A/A	Men	0.0389023631	0.0082538277	2.438e-06
apoa_std	A/G	Women	0.0303074138	0.0044135136	6.55852222895138e-12
apoa_std	A/G	Men	0.0345719056	0.004702593	1.95747599419544e-13
apoa_std	G/G	Women	0.0288703922	0.0050156524	8.61002218048058e-09
apoa_std	G/G	Men	0.0344982989	0.0053720403	1.34650761405963e-10
hdl_std	A/A	Women	0.0633275401	0.0076156295	9.13891861818036e-17
hdl_std	A/A	Men	0.049573741	0.008159516	1.23545187739231e-09
hdl_std	A/G	Women	0.0497416863	0.0043441718	2.34571994102225e-30
hdl_std	A/G	Men	0.0404527881	0.004648378	3.24480120303342e-18
hdl_std	G/G	Women	0.052777569	0.0049381944	1.16311409509026e-26
hdl_std	G/G	Men	0.0431468096	0.005309679	4.43442372920972e-16
crp_std	A/A	Women	0.0073436913	0.0079144685	0.3534688885
crp_std	A/A	Men	-0.0007431086	0.008567653	0.9308827857
crp_std	A/G	Women	0.0046764644	0.0045216472	0.3010244006
crp_std	A/G	Men	-0.0039811297	0.0048790802	0.4145235503
crp_std	G/G	Women	-0.0019398654	0.0051423176	0.7059985047
crp_std	G/G	Men	0.0078254528	0.0055744543	0.1603766046
lpa_std	A/A	Women	-0.0136092929	0.0068610114	0.0473038525
lpa_std	A/A	Men	0.0134973152	0.0074647259	0.0705837602
lpa_std	A/G	Women	-0.0040791105	0.003917793	0.2977940515
lpa_std	A/G	Men	-0.0055552737	0.0042452404	0.1906737098
lpa_std	G/G	Women	-0.0115068675	0.0044696181	0.0100395759
lpa_std	G/G	Men	-0.0055229132	0.0048620816	0.255991982
