# Supplementary material for: A sex-specific evolutionary interaction between ADCY9 and CETP
Source: eLife. 2021 Oct 5;10:e69198. doi: 10.7554/eLife.69198 (PMC8594919; doi:10.7554/eLife.69198)
Supplement: Figure 6—source data 2. — This zip archive contains the results for the cardiovascular phenotypes (file beginning by F6b) and biomarkers (file beginning by F6c) analyses. Those files contain the p-value, the estimate (AME) and standard error (SE, to multiply by 1.959964 to get the confidence interval for α = 0.05/2) of the association of rs158477 for each genotype of rs1967309 in male or female. The covariable used are mentioned in the Materials and methods. See Appendix 1—table 2 for the list of abbreviations. [file elife-69198-fig6-data2.zip › Figure 6bc/F6b.CAD.txt]

endpoint	rs1967309_fac	male	AME	SE	p
cad_prevalent_or_incident	A/A	Women	-0.0630487515	0.0381837647	0.0986992439
cad_prevalent_or_incident	A/A	Men	0.0385945568	0.0272175023	0.1561892781
cad_prevalent_or_incident	A/G	Women	0.0266817709	0.0217533477	0.2199882747
cad_prevalent_or_incident	A/G	Men	-0.0219437287	0.0155789973	0.1589695626
cad_prevalent_or_incident	G/G	Women	-0.0252110015	0.0248459889	0.3102531426
cad_prevalent_or_incident	G/G	Men	-0.025886718	0.0177485989	0.1446967776
mi_prevalent_or_incident	A/A	Women	-0.1469027321	0.0665377395	0.0272574731
mi_prevalent_or_incident	A/A	Men	0.0546353597	0.0387518741	0.1585761295
mi_prevalent_or_incident	A/G	Women	0.0377953178	0.0382419376	0.3229953653
mi_prevalent_or_incident	A/G	Men	-0.0327234049	0.0217942968	0.133234965
mi_prevalent_or_incident	G/G	Women	-0.0107468259	0.0441706672	0.8077712056
mi_prevalent_or_incident	G/G	Men	-0.0048485472	0.0251156678	0.8469208231
